# Supplementary material for: Network-based approach to prediction and population-based validation of in silico drug repurposing
Source: Nat Commun. 2018 Jul 12;9:2691. doi: 10.1038/s41467-018-05116-5 (PMC6043492; doi:10.1038/s41467-018-05116-5)
Supplement: Supplementary file 4 — Supplementary Data 1 [file 41467_2018_5116_MOESM4_ESM.txt]

Gene_A_Entrez ID	GeneB_Entrez_ID	data_source(s)
1	310	IntAct,PINA
1	368	IntAct,PINA
1	1026	IntAct,PINA
1	2886	IntAct,PINA
1	3958	InnateDB
1	4899	PINA
1	6606	IntAct,PINA
1	6622	IntAct,PINA
1	7083	IntAct,PINA
1	10321	HPRD,PINA
1	10549	IntAct,PINA
1	80854	IntAct,PINA
2	60	IntAct,PINA
2	250	IntAct
2	259	BioGRID,HPRD,PINA
2	292	IntAct
2	293	IntAct
2	309	HPRD
2	310	IntAct,PINA
2	347	IntAct
2	348	BioGRID,HPRD,IntAct,PINA
2	351	IntAct,PINA
2	354	HPRD,InnateDB,IntAct,PINA
2	412	IntAct
2	427	IntAct
2	476	PINA
2	498	IntAct
2	506	IntAct
2	523	IntAct
2	526	IntAct
2	566	IntAct
2	567	HPRD,PINA
2	827	IntAct
2	950	IntAct
2	998	IntAct,PINA
2	1022	IntAct,PINA
2	1026	IntAct,PINA
2	1080	PINA
2	1200	IntAct
2	1361	PINA
2	1508	HPRD
2	1510	HPRD
2	1511	IntAct
2	1558	IntAct,PINA
2	1562	IntAct,PINA
2	1583	IntAct
2	1588	IntAct
2	1650	IntAct
2	1743	IntAct
2	1990	HPRD,INstruct
2	1995	IntAct,PINA
2	2026	PINA
2	2193	IntAct,PINA
2	2597	IntAct
2	2629	IntAct
2	2639	IntAct,PINA
2	2669	IntAct,PINA
2	2720	IntAct
2	2885	IntAct,PINA
2	2990	IntAct
2	3014	IntAct,PINA
2	3163	IntAct,PINA
2	3309	HPRD,IntAct,PINA
2	3329	IntAct
2	3337	PINA
2	3437	IntAct,PINA
2	3553	HPRD,InnateDB,IntAct
2	3565	PINA
2	3586	HPRD,InnateDB,IntAct,PINA
2	3817	HPRD
2	3931	BioGRID,HPRD,PINA
2	3952	HPRD,PINA
2	3958	InnateDB
2	3964	InnateDB
2	4035	HPRD
2	4069	HPRD
2	4128	IntAct
2	4313	HPRD,InnateDB,IntAct,PINA
2	4353	IntAct
2	4653	HPRD,PINA
2	4803	HPRD,PINA
2	4846	IntAct,PINA
2	5047	BioGRID,HPRD,PINA
2	5154	HPRD
2	5155	HPRD
2	5309	InnateDB
2	5597	IntAct,PINA
2	5657	IntAct
2	5864	PINA
2	5886	IntAct,PINA
2	5908	IntAct,PINA
2	6009	IntAct,PINA
2	6462	HPRD,PINA
2	6468	PINA
2	6606	IntAct,PINA
2	7001	IntAct,PINA
2	7045	HPRD
2	7050	IntAct,PINA
2	7052	IntAct,PINA
2	7083	IntAct,PINA
2	7276	IntAct,PINA
2	7301	PINA
2	7353	IntAct,PINA
2	7372	IntAct,PINA
2	7416	IntAct
2	8626	PINA
2	8728	HPRD
2	8764	IntAct,PINA
2	8848	IntAct,PINA
2	9114	IntAct
2	9361	IntAct,PINA
2	9510	HPRD,PINA
2	10053	PINA
2	10263	IntAct,PINA
2	10376	PINA
2	10724	IntAct,PINA
2	10944	HPRD
2	11051	IntAct,PINA
2	11102	IntAct,PINA
2	11140	PINA
2	11173	IntAct,PINA
2	22976	IntAct,PINA
2	22983	IntAct,PINA
2	23154	IntAct,PINA
2	23176	IntAct,PINA
2	24138	IntAct,PINA
2	26085	PINA
2	26270	PINA
2	51013	IntAct,PINA
2	51295	IntAct,PINA
2	54850	PINA
2	55207	IntAct
2	55729	HPRD
2	56729	PINA
2	57559	PINA
2	64223	IntAct,PINA
2	81792	IntAct,PINA
2	84106	IntAct,PINA
2	93185	PINA
2	112398	PINA
2	115704	PINA
2	124912	IntAct,PINA
2	126003	IntAct,PINA
2	126074	PINA
2	140545	IntAct,PINA
2	204851	IntAct,PINA
2	548596	IntAct
2	728642	IntAct,PINA
9	7316	PINA
9	8260	HPRD
9	113000	PINA
9	120892	IntAct
10	324	IntAct
10	351	PINA
10	472	BioGRID,IntAct
10	999	IntAct
10	1029	IntAct
10	1031	IntAct
10	2064	IntAct
10	3161	IntAct
10	3480	IntAct
10	4683	IntAct
10	5888	BioGRID,IntAct
10	6790	IntAct
10	6794	IntAct
10	7490	IntAct
10	8260	HPRD
10	8493	IntAct
10	9530	IntAct
10	79728	IntAct
12	12	HPRD
12	125	IntAct,PINA
12	351	HPRD
12	354	HPRD,INstruct,InnateDB,IntAct,PINA
12	523	IntAct
12	525	PINA
12	1215	HPRD
12	1504	HPRD
12	1506	HPRD
12	1511	HPRD,INstruct
12	1990	HPRD,INstruct
12	1991	HPRD,INstruct,PINA
12	2064	HPRD
12	2153	HPRD
12	3211	HPRD
12	3817	HPRD,INstruct,PINA
12	4001	IntAct,PINA
12	4312	HPRD
12	4485	HPRD
12	4790	IntAct,PINA
12	5309	InnateDB
12	5422	HPRD
12	5684	PINA
12	6444	IntAct,PINA
12	9507	HPRD
12	9622	HPRD
12	10057	IntAct,PINA
12	10319	IntAct,PINA
12	11330	HPRD,INstruct
12	30834	IntAct,PINA
12	64215	BioGRID,HPRD,IntAct
14	1725	PINA
14	3297	PINA
14	5664	PINA
14	6293	HI-II-14_Net
14	6726	PINA
14	6915	BioGRID,PINA
14	7083	IntAct,PINA
14	7158	PINA
14	7316	PINA
14	8553	HI-II-14_Net
14	10226	PINA
14	10537	PINA
14	11345	IntAct,PINA
14	22976	PINA
14	27250	PINA
14	51497	IntAct
14	64127	InnateDB
14	64782	BioGRID,HI-II-14_Net
14	65265	IntAct,PINA
14	81631	IntAct,PINA
15	2147	HPRD
15	4188	HI-II-14_Net,IntAct
15	5566	HPRD
15	7534	BioGRID,HPRD,INstruct,IntAct
15	8553	HI-II-14_Net,IntAct
16	59	PINA
16	440	PINA
16	813	PINA
16	1017	PINA
16	1615	PINA
16	1933	HPRD
16	2113	PINA
16	2335	PINA
16	2617	PINA
16	3297	PINA
16	3320	PINA
16	3326	IntAct,MINT,PINA
16	3376	PINA
16	3676	PINA
16	4234	PINA
16	4677	PINA
16	5529	PINA
16	5859	PINA
16	6726	PINA
16	6777	PINA
16	7163	PINA
16	7165	PINA
16	7316	PINA
16	7317	PINA
16	7412	PINA
16	7453	PINA
16	7534	IntAct,PINA
16	9775	PINA
16	10040	PINA
16	10055	PINA
16	10056	PINA
16	10095	PINA
16	10537	PINA
16	27101	PINA
16	29904	PINA
16	51194	PINA
16	51520	PINA
16	51547	PINA
16	54878	PINA
16	54888	PINA
16	55611	IntAct
16	57037	PINA
16	60491	PINA
16	91039	PINA
18	18	HPRD
18	1398	IntAct,PINA
18	7915	HPRD
18	9531	PINA
19	316	HPRD,PINA
19	335	HPRD,InnateDB
19	998	InnateDB,IntAct,PINA
19	1387	PINA
19	1457	HPRD,KinomeNetworkX,PhosphositePlus
19	1459	PINA
19	1740	HPRD,IntAct,PINA
19	1741	HPRD,IntAct,PINA
19	1956	PhosphositePlus
19	3984	HPRD
19	4008	HPRD
19	4609	IntAct
19	5174	HPRD
19	5360	HPRD
19	5566	HPRD,KinomeNetworkX,PhosphositePlus
19	5987	HPRD
19	6390	HPRD,PINA
19	6640	HPRD,IntAct,PINA
19	6641	HPRD,IntAct
19	6645	BioGRID,HPRD,InnateDB,IntAct,MINT
19	7052	IntAct,PINA
19	7074	HPRD
19	7316	PINA
19	7360	HPRD,PINA
19	7376	InnateDB,IntAct
19	7402	IntAct
19	7508	PINA
19	8517	IntAct,PINA
19	8572	HPRD
19	8772	BioGRID,HPRD,PINA
19	8777	HPRD,IntAct,PINA
19	8825	HPRD
19	9146	PINA
19	9231	HPRD
19	9318	PINA
19	9699	HPRD
19	9826	HPRD,IntAct,PINA
19	10211	InnateDB,IntAct,PINA
19	10558	HPRD,PINA
19	10594	PINA
19	10987	PINA
19	23365	HPRD,IntAct,PINA
19	23673	InnateDB,IntAct,PINA
19	25814	PINA
19	26154	InnateDB,IntAct
19	27295	HPRD
19	50944	HPRD
19	51366	PINA
19	51678	HPRD
19	51735	HPRD
19	55327	HPRD
19	57120	HPRD
19	64130	HPRD,IntAct,PINA
19	84708	PINA
19	284723	HPRD
20	773	IntAct,PINA
20	1213	IntAct
20	3914	IntAct
20	4609	IntAct
20	5097	IntAct
20	5395	IntAct
20	7316	PINA
20	7533	IntAct
20	10981	IntAct
20	23131	IntAct
20	54949	IntAct
20	55069	IntAct
20	55755	HPRD,IntAct,PINA
20	79621	IntAct
21	821	IntAct
21	4899	PINA
21	7316	PINA
21	27074	IntAct,PINA
22	351	PINA
22	2235	BioGRID,HPRD,PINA
22	2307	IntAct
22	3396	PINA
22	4609	IntAct
22	4712	PINA
22	5105	PINA
22	7316	PINA
22	7384	PINA
22	10016	PINA
22	23787	PINA
22	51382	PINA
22	124995	PINA
23	351	BioGRID,PINA
23	752	PINA
23	988	IntAct
23	1457	KinomeNetworkX,PhosphositePlus
23	1653	PINA
23	1660	PINA
23	1781	PINA
23	2287	PINA
23	2335	PINA
23	2869	PINA
23	3068	IntAct,PINA
23	3181	PINA
23	3192	PINA
23	3608	PINA
23	3692	HPRD,PINA
23	3725	IntAct
23	4133	PINA
23	4361	PINA
23	4670	PINA
23	4836	PINA
23	4899	PINA
23	5564	IntAct,PINA
23	5705	PINA
23	5706	PINA
23	5713	PINA
23	5714	PINA
23	5719	PINA
23	5725	PINA
23	5984	PINA
23	6045	InnateDB,PINA
23	6157	PINA
23	6613	PINA
23	6732	IntAct,PINA
23	7316	PINA
23	8453	PINA
23	8726	InnateDB,IntAct,PINA
23	8891	PINA
23	8892	PINA
23	9694	IntAct
23	10528	IntAct
23	10643	PINA
23	10949	PINA
23	10987	PINA
23	22938	IntAct
23	23019	IntAct
23	23421	IntAct,PINA
23	23644	PINA
23	27292	PINA
23	51547	PINA
23	51637	PINA
23	54984	IntAct,PINA
23	55611	IntAct
23	55646	IntAct,PINA
23	55781	PINA
23	64210	PINA
23	79718	PINA
23	81789	IntAct
23	285527	PINA
24	1258	HPRD,PINA
25	25	BioGRID,HPRD,PhosphositePlus
25	27	BioGRID,HPRD,KinomeNetworkX,PINA,PhosphositePlus
25	29	INstruct,IntAct,PINA
25	58	HPRD
25	142	PINA
25	160	PINA
25	163	PINA
25	197	IntAct,PINA
25	274	HPRD
25	301	KinomeNetworkX,PhosphositePlus
25	322	HPRD
25	326	IntAct,PINA
25	351	HPRD,IntAct,PINA
25	367	IntAct,PINA
25	472	BioGRID,HPRD,IntAct,SignaLink2.0
25	545	BioGRID,KinomeNetworkX,PhosphositePlus
25	573	BioGRID,PINA
25	598	InnateDB,IntAct,MINT,PINA
25	610	IntAct,PINA
25	613	BioGRID,HPRD,KinomeNetworkX,PINA,PhosphositePlus,SignaLink2.0
25	656	IntAct,PINA
25	672	BioGRID,HPRD,IntAct
25	675	IntAct,PINA
25	695	HPRD,INstruct,InnateDB,KinomeNetworkX,PhosphositePlus
25	718	HPRD
25	729	IntAct,PINA
25	831	IntAct,PINA
25	842	BioGRID,HPRD,KinomeNetworkX,PhosphositePlus
25	847	BioGRID,KinomeNetworkX,PINA,PhosphositePlus
25	857	HPRD,KinomeNetworkX,PhosphositePlus
25	867	BioGRID,HPRD,IntAct,PINA,SignaLink2.0
25	868	PINA
25	887	IntAct,PINA
25	930	HPRD,KinomeNetworkX,PhosphositePlus
25	983	HPRD
25	987	IntAct,PINA
25	996	IntAct,PINA
25	1020	HPRD
25	1027	HPRD,KinomeNetworkX,PINA,PhosphositePlus
25	1051	KinomeNetworkX,PhosphositePlus
25	1058	IntAct,PINA
25	1173	PINA
25	1195	KinomeNetworkX,PhosphositePlus
25	1271	INstruct,IntAct,PINA
25	1326	KinomeNetworkX,PhosphositePlus
25	1385	HPRD,PINA
25	1398	BioGRID,HPRD,INstruct,IntAct,KinomeNetworkX,PINA,PhosphositePlus
25	1399	BioGRID,HPRD,INstruct,InnateDB,IntAct,KinomeNetworkX,MINT,PINA,PhosphositePlus,SignaLink2.0
25	1499	InnateDB,IntAct,KinomeNetworkX,MINT,PINA,PhosphositePlus
25	1501	HPRD
25	1642	HPRD,PINA
25	1643	HPRD
25	1655	IntAct,KinomeNetworkX,PhosphositePlus
25	1748	IntAct,PINA
25	1759	INstruct,IntAct,PINA
25	1775	IntAct,PINA
25	1785	INstruct,IntAct,PINA
25	1795	INstruct,IntAct,PINA
25	1796	BioGRID,HPRD,PINA
25	1937	IntAct
25	1946	IntAct,PINA
25	1951	IntAct,PINA
25	1956	BioGRID,INstruct,InnateDB,IntAct,KinomeNetworkX,PINA,PhosphositePlus
25	2010	KinomeNetworkX,PhosphositePlus
25	2017	KinomeNetworkX,PhosphositePlus
25	2033	HPRD,IntAct,PINA
25	2042	PINA
25	2048	BioGRID,HPRD,PINA,SignaLink2.0
25	2060	IntAct
25	2064	INstruct,IntAct,PINA
25	2065	INstruct,IntAct,PINA
25	2066	INstruct,IntAct,PINA
25	2074	KinomeNetworkX,PhosphositePlus
25	2099	KinomeNetworkX,PhosphositePlus
25	2100	PhosphositePlus
25	2130	IntAct
25	2151	IntAct,PINA
25	2295	IntAct,PINA
25	2316	INstruct,IntAct,PINA
25	2318	INstruct,IntAct,PINA
25	2475	InnateDB,PINA,SignaLink2.0
25	2521	IntAct
25	2533	INstruct,IntAct,PINA
25	2534	INstruct,IntAct,KinomeNetworkX,PINA,PhosphositePlus
25	2547	BioGRID,HPRD,IntAct,PINA
25	2550	IntAct,PINA
25	2571	IntAct,PINA
25	2799	IntAct,PINA
25	2810	HPRD,IntAct,PINA
25	2876	BioGRID,HPRD,KinomeNetworkX,PINA,PhosphositePlus
25	2885	BioGRID,HPRD,INstruct,InnateDB,IntAct,PINA
25	2887	PINA,SignaLink2.0
25	2889	BioGRID,InnateDB,IntAct,KinomeNetworkX,MINT,PhosphositePlus
25	2906	HPRD
25	2954	IntAct,PINA
25	2971	IntAct,PINA
25	3055	HPRD,INstruct,IntAct,KinomeNetworkX,PhosphositePlus
25	3066	PhosphositePlus
25	3073	IntAct,PINA
25	3224	IntAct,PINA
25	3265	PhosphositePlus
25	3308	BioGRID,PINA
25	3312	BioGRID,PINA
25	3320	BioGRID,PINA
25	3326	IntAct,PINA
25	3329	PINA
25	3336	IntAct
25	3609	IntAct
25	3636	BioGRID,HPRD,PINA
25	3689	InnateDB,IntAct,MINT,PINA
25	3716	HPRD,PINA
25	3717	HPRD,INstruct
25	3725	BioGRID,HPRD,InnateDB,KinomeNetworkX,PhosphositePlus
25	3726	PhosphositePlus
25	3815	HPRD,IntAct,PINA
25	3927	KinomeNetworkX,PhosphositePlus
25	3958	KinomeNetworkX,PhosphositePlus
25	3980	IntAct,PINA
25	4007	INstruct,IntAct,PINA
25	4036	IntAct,PINA
25	4053	IntAct,PINA
25	4067	KinomeNetworkX,PhosphositePlus
25	4137	BioGRID,HPRD,PINA
25	4193	BioGRID,HPRD,KinomeNetworkX,PINA,PhosphositePlus,SignaLink2.0
25	4194	KinomeNetworkX,PINA,PhosphositePlus
25	4233	KinomeNetworkX,PhosphositePlus
25	4253	IntAct,PINA
25	4288	IntAct,PINA
25	4438	IntAct
25	4439	BioGRID,InnateDB,IntAct,MINT
25	4582	BioGRID,HPRD,InnateDB,IntAct,MINT
25	4609	PhosphositePlus
25	4638	KinomeNetworkX,PhosphositePlus
25	4670	IntAct
25	4690	BioGRID,HPRD,INstruct,IntAct,KinomeNetworkX,PINA,PhosphositePlus,SignaLink2.0
25	4733	IntAct
25	4734	BioGRID,PINA
25	4739	BioGRID,HPRD,INstruct,PINA,SignaLink2.0
25	4792	BioGRID,KinomeNetworkX,PINA,PhosphositePlus
25	4854	INstruct,IntAct,PINA
25	4914	BioGRID,HPRD,INstruct,PINA,SignaLink2.0
25	4926	PhosphositePlus
25	4969	IntAct,PINA
25	4998	IntAct,PINA
25	5027	IntAct,PINA
25	5052	IntAct,PINA
25	5062	BioGRID,HPRD,KinomeNetworkX,PINA,PhosphositePlus,SignaLink2.0
25	5071	BioGRID,KinomeNetworkX,PINA,PhosphositePlus
25	5077	IntAct,PINA
25	5111	PINA
25	5144	PINA
25	5159	KinomeNetworkX,PhosphositePlus
25	5163	KinomeNetworkX,PhosphositePlus
25	5203	PINA
25	5295	BioGRID,HPRD,INstruct,IntAct
25	5296	BioGRID,PINA
25	5310	IntAct,PINA
25	5335	HPRD,INstruct,IntAct,PINA,PhosphositePlus
25	5359	HPRD,KinomeNetworkX,PhosphositePlus
25	5424	IntAct,PINA
25	5430	HPRD
25	5530	IntAct,PINA
25	5580	InnateDB,IntAct,MINT,PINA
25	5587	HPRD,KinomeNetworkX,PhosphositePlus
25	5591	HPRD,PINA
25	5685	PINA
25	5688	BioGRID,KinomeNetworkX,PINA,PhosphositePlus
25	5710	PINA
25	5770	IntAct,PINA
25	5775	INstruct,IntAct,PINA
25	5777	HPRD,INstruct,PINA
25	5782	HPRD,INstruct
25	5829	HPRD
25	5883	BioGRID,HPRD,KinomeNetworkX,PINA,PhosphositePlus,SignaLink2.0
25	5888	BioGRID,HPRD,IntAct,KinomeNetworkX,PINA,PhosphositePlus,SignaLink2.0
25	5893	HPRD,KinomeNetworkX,PhosphositePlus
25	5901	HPRD,PINA
25	5921	HPRD,PINA
25	5925	BioGRID,HPRD,KinomeNetworkX,PINA,PhosphositePlus,SignaLink2.0
25	5989	BioGRID,HPRD,PINA,SignaLink2.0
25	6091	HPRD,KinomeNetworkX,PhosphositePlus
25	6098	HPRD
25	6176	IntAct
25	6227	IntAct
25	6452	HPRD
25	6461	BioGRID,IntAct,MINT,PINA
25	6464	BioGRID,PINA
25	6549	HPRD,PINA
25	6581	IntAct,PINA
25	6654	PINA
25	6655	HPRD,INstruct,IntAct
25	6667	IntAct,PINA
25	6700	IntAct,PINA
25	6708	BioGRID,PINA
25	6709	BioGRID,PINA
25	6714	HPRD,INstruct,InnateDB,IntAct,MINT,PINA,PhosphositePlus
25	6733	IntAct,PINA
25	6764	HPRD,IntAct,PINA
25	6788	KinomeNetworkX,PhosphositePlus
25	6789	BioGRID,KinomeNetworkX,PINA,PhosphositePlus
25	6792	INstruct,IntAct,PINA
25	7013	PINA
25	7015	HPRD
25	7080	IntAct,PINA
25	7112	IntAct,PINA
25	7150	InnateDB,IntAct,KinomeNetworkX,MINT,PINA,PhosphositePlus
25	7157	HPRD,INstruct,InnateDB,PINA
25	7161	BioGRID,HPRD,INstruct,InnateDB,IntAct,KinomeNetworkX,MINT,PINA,PhosphositePlus,SignaLink2.0
25	7189	HPRD
25	7272	KinomeNetworkX,PhosphositePlus
25	7275	HPRD,PINA
25	7316	BioGRID,PINA
25	7409	BioGRID,InnateDB,IntAct,MINT,PhosphositePlus,SignaLink2.0
25	7441	IntAct,PINA
25	7454	KinomeNetworkX,PhosphositePlus
25	7529	BioGRID,HPRD,IntAct,PINA
25	7531	BioGRID,HPRD,IntAct,PINA
25	7532	BioGRID,HPRD,IntAct,PINA
25	7533	BioGRID,HPRD,IntAct,PINA
25	7534	BioGRID,HPRD,IntAct,PINA
25	7535	HPRD,KinomeNetworkX,PINA,PhosphositePlus
25	7536	IntAct
25	7874	BioGRID,PINA
25	8202	BioGRID,KinomeNetworkX,PINA,PhosphositePlus
25	8470	BioGRID,HPRD,INstruct,PINA,SignaLink2.0
25	8482	IntAct,PINA
25	8506	IntAct,PINA
25	8529	IntAct,PINA
25	8601	IntAct,PINA
25	8626	KinomeNetworkX,PhosphositePlus
25	8646	IntAct,PINA
25	8651	PINA
25	8724	IntAct,PINA
25	8751	HPRD,IntAct,PINA
25	8871	IntAct,PINA
25	8933	PINA
25	8936	BioGRID,HPRD,IntAct,PINA
25	8976	HPRD
25	9021	PINA
25	9046	HPRD,PINA
25	9051	BioGRID,HPRD,PINA,SignaLink2.0
25	9054	IntAct,PINA
25	9187	IntAct,PINA
25	9228	IntAct,PINA
25	9229	IntAct,PINA
25	9282	IntAct,PINA
25	9472	IntAct,PINA
25	9564	BioGRID,HPRD,PINA
25	9569	IntAct,PINA
25	9610	HPRD,IntAct,MINT
25	9744	INstruct,IntAct,PINA
25	9757	IntAct
25	9784	IntAct,PINA
25	9793	IntAct,PINA
25	9820	IntAct,PINA
25	9826	INstruct,IntAct,PINA
25	9908	IntAct,PINA
25	9991	IntAct
25	10006	BioGRID,HPRD,INstruct,InnateDB,IntAct,KinomeNetworkX,MINT,PINA,PhosphositePlus,SignaLink2.0
25	10021	IntAct,PINA
25	10075	PINA
25	10152	BioGRID,HPRD,INstruct,InnateDB,IntAct,MINT,PINA
25	10163	HPRD
25	10174	HPRD,PINA
25	10236	IntAct,PINA
25	10262	IntAct,PINA
25	10273	PINA
25	10278	INstruct,IntAct,PINA
25	10399	KinomeNetworkX,PhosphositePlus
25	10413	BioGRID,HPRD,KinomeNetworkX,PhosphositePlus
25	10524	PhosphositePlus
25	10557	IntAct,PINA
25	10558	PhosphositePlus
25	10580	BioGRID,HPRD,IntAct,PINA
25	10598	PhosphositePlus
25	10618	IntAct,PINA
25	10725	KinomeNetworkX,PhosphositePlus
25	10728	PINA
25	10750	SignaLink2.0
25	10923	IntAct
25	10970	IntAct
25	10971	BioGRID,HPRD,IntAct,PINA
25	11073	BioGRID,PINA
25	11116	PINA
25	11176	IntAct,PINA
25	11183	HPRD
25	11184	HPRD,INstruct,IntAct
25	11248	IntAct,PINA
25	11250	IntAct,PINA
25	11315	IntAct,PINA
25	22839	IntAct,PINA
25	22999	INstruct,IntAct,PINA
25	23002	PINA
25	23114	INstruct,IntAct,PINA
25	23136	INstruct,IntAct,PINA
25	23230	IntAct,PINA
25	23327	PINA
25	23385	HPRD
25	23429	BioGRID,PINA,SignaLink2.0
25	23607	INstruct,IntAct,PINA
25	23616	IntAct,PINA
25	25920	IntAct
25	26052	INstruct,IntAct,PINA
25	26469	HPRD,INstruct
25	26524	BioGRID,PhosphositePlus
25	26960	IntAct,PINA
25	27120	IntAct,PINA
25	27154	IntAct,PINA
25	28996	PhosphositePlus
25	29886	IntAct,PINA
25	29934	IntAct,PINA
25	30009	PhosphositePlus
25	30011	PINA
25	50807	INstruct,IntAct,PINA
25	50937	InnateDB,IntAct,MINT,PINA
25	51428	IntAct,PINA
25	51466	HPRD,PINA
25	51517	INstruct,IntAct,PINA
25	55014	PhosphositePlus
25	55114	HPRD,PINA
25	55321	IntAct,PINA
25	55379	IntAct
25	55589	PINA
25	55740	HPRD
25	55824	BioGRID,HPRD,PINA
25	56141	IntAct,PINA
25	56658	IntAct,PINA
25	56897	PINA
25	56955	IntAct,PINA
25	56961	BioGRID,HPRD,PINA
25	56995	INstruct,IntAct,PINA
25	57142	IntAct,PINA
25	57190	IntAct,PINA
25	57396	KinomeNetworkX,PhosphositePlus
25	57506	BioGRID,IntAct,MINT
25	57716	IntAct,PINA
25	58512	IntAct,PINA
25	60385	IntAct,PINA
25	64111	IntAct,PINA
25	64714	IntAct,PINA
25	64780	PINA
25	64857	PhosphositePlus
25	65268	INstruct,IntAct,PINA
25	79577	PhosphositePlus
25	79705	IntAct,PINA
25	79723	IntAct,PINA
25	79890	IntAct,PINA
25	79930	HPRD
25	80725	PhosphositePlus
25	80831	IntAct,PINA
25	80852	IntAct,PINA
25	81857	IntAct,PINA
25	81928	HPRD,PINA
25	83541	IntAct,PINA
25	83660	InnateDB,IntAct,MINT,PINA
25	83939	IntAct
25	84287	BioGRID,HPRD,PINA
25	84959	BioGRID,PINA
25	85021	PINA
25	85358	IntAct,PINA
25	85439	PINA
25	90990	IntAct,PINA
25	91179	IntAct,PINA
25	91746	HPRD,PINA,SignaLink2.0
25	91768	HPRD
25	92591	INstruct,IntAct,PINA
25	114784	IntAct,PINA
25	114879	INstruct,IntAct,PINA
25	118788	KinomeNetworkX,PhosphositePlus
25	120892	IntAct
25	126669	HPRD,PINA
25	127933	INstruct,IntAct,PINA
25	128853	IntAct,PINA
25	139716	PINA
25	170825	IntAct,PINA
25	284086	INstruct,IntAct,PINA
25	344148	IntAct,PINA
27	27	BioGRID,PINA,PhosphositePlus
27	367	IntAct,PINA
27	613	HPRD
27	847	BioGRID,HPRD,KinomeNetworkX,PINA,PhosphositePlus
27	867	KinomeNetworkX
27	1051	KinomeNetworkX,PhosphositePlus
27	1398	BioGRID,HPRD,INstruct,IntAct,KinomeNetworkX,PhosphositePlus
27	1956	BioGRID,INstruct,InnateDB,IntAct,PINA
27	2017	IntAct,PINA
27	2048	HPRD,PINA
27	2064	INstruct,IntAct,PINA
27	2065	INstruct,IntAct
27	2066	INstruct,IntAct,PINA
27	2534	INstruct,IntAct,PINA
27	2876	BioGRID,HPRD,KinomeNetworkX,PINA,PhosphositePlus
27	2885	INstruct,IntAct,PINA
27	3055	HPRD,IntAct,PINA
27	3141	KinomeNetworkX
27	3265	IntAct,MINT,PINA,PhosphositePlus
27	3688	PhosphositePlus
27	3716	PINA
27	3815	IntAct,PINA
27	3958	KinomeNetworkX,PhosphositePlus
27	4137	KinomeNetworkX,PhosphositePlus
27	4233	IntAct,PINA
27	4294	INstruct,IntAct,PINA
27	4690	INstruct,InnateDB,IntAct,PINA
27	4734	PINA
27	5159	KinomeNetworkX,PhosphositePlus
27	5175	IntAct
27	5295	INstruct,IntAct,PINA
27	5335	INstruct,InnateDB,IntAct
27	5688	BioGRID,KinomeNetworkX,PINA,PhosphositePlus
27	6714	INstruct,IntAct,PINA
27	7164	IntAct,PINA
27	7536	IntAct
27	8470	BioGRID,HPRD,PINA,SignaLink2.0
27	8832	IntAct
27	9610	HPRD,IntAct,MINT,PINA
27	10006	IntAct,PINA
27	10572	HPRD,KinomeNetworkX,PhosphositePlus
27	11140	BioGRID,IntAct
27	11339	IntAct,PINA
27	23327	PINA
27	26469	IntAct
27	51564	PINA
27	57091	IntAct
27	80306	IntAct,PINA
27	81545	IntAct,PINA
27	120892	IntAct
28	57520	PINA
28	65983	HI-II-14_Net
28	84283	HI-II-14_Net
29	148	HPRD,IntAct,PINA
29	351	PINA
29	1894	PINA
29	7316	PINA
29	84708	PINA
30	3295	PINA
30	4695	PINA
30	4701	PINA
30	5479	PINA
30	6223	PINA
30	6342	PINA
30	7316	PINA
30	7419	PINA
30	8520	PINA
30	10262	PINA
30	25921	PINA
30	51061	IntAct,PINA
30	51119	PINA
30	57794	PINA
30	58477	PINA
30	84324	PINA
30	116540	PINA
30	126003	PINA
31	31	PINA
31	156	IntAct,PINA
31	408	IntAct,PINA
31	648	PINA
31	672	BioGRID,HPRD,IntAct,PINA
31	768	PINA
31	867	PINA
31	1017	PINA
31	1019	PINA
31	1020	PINA
31	1025	PINA
31	1114	HPRD,IntAct,PINA
31	1173	PINA
31	1315	PINA
31	1445	PINA
31	1452	IntAct,PINA
31	1454	IntAct,PINA
31	1457	HPRD
31	1459	HPRD,PINA
31	2036	PINA
31	2335	PINA
31	2932	PINA
31	3065	PINA
31	3434	IntAct,PINA
31	3611	IntAct,PINA
31	3636	PINA
31	3799	PINA
31	4163	IntAct,PINA
31	4298	PINA
31	4300	PINA
31	4609	IntAct,PINA
31	4790	IntAct
31	4869	PINA
31	5261	IntAct,PINA
31	5296	PINA
31	5562	BioGRID,HPRD,IntAct,KinomeNetworkX,PhosphositePlus
31	5563	HPRD,KinomeNetworkX,PhosphositePlus
31	5566	KinomeNetworkX,PINA
31	5567	PINA
31	5580	PINA
31	5610	PINA
31	5695	PINA
31	6045	PINA
31	6195	IntAct,PINA
31	6310	HPRD,IntAct,PINA
31	6464	PINA
31	6788	IntAct,PINA
31	6789	IntAct,PINA
31	7203	PINA
31	7316	PINA
31	7334	PINA
31	7415	PINA
31	8518	PINA
31	9391	IntAct,PINA
31	9943	PINA
31	10494	IntAct,PINA
31	10762	PINA
31	11337	IntAct
31	23411	BioGRID,IntAct,PINA
31	23512	PINA
31	26270	PINA
31	29904	IntAct,PINA
31	51547	PINA
31	54821	PINA
31	55671	PINA
31	55781	IntAct,PINA
31	55827	PINA
31	55872	PINA
31	57016	BioGRID,IntAct,PINA
31	84959	PINA
31	112858	PINA
32	156	PINA
32	919	IntAct
32	1452	PINA
32	1994	PINA
32	3065	PINA
32	3141	BioGRID,IntAct,PINA
32	4609	IntAct
32	5261	PINA
32	5562	KinomeNetworkX,PhosphositePlus
32	5563	HPRD
32	7316	PINA
32	10494	PINA
32	23243	IntAct,PINA
32	55781	PINA
33	7316	PINA
34	34	HPRD,IntAct
34	801	PINA
34	2108	INstruct
34	2109	INstruct
34	3065	IntAct,PINA
34	3725	IntAct
34	4899	PINA
34	7316	PINA
34	8192	IntAct
34	8452	PINA
34	10537	PINA
34	10868	IntAct,PINA
34	11171	PINA
34	23710	IntAct
34	373509	IntAct,PINA
34	387082	HPRD,PINA
35	1871	IntAct
35	3665	IntAct,PINA
36	7316	PINA
36	8192	IntAct
36	10537	PINA
36	10869	IntAct,PINA
36	23322	IntAct
36	26123	IntAct
36	57096	IntAct
36	57187	IntAct
36	85302	IntAct
37	37	HPRD
37	213	IntAct
37	983	IntAct
37	999	IntAct,PINA
37	1386	IntAct,PINA
37	3396	IntAct,PINA
37	3796	IntAct
37	3921	IntAct,PINA
37	5036	IntAct
37	7316	PINA
37	8562	IntAct
37	9021	BioGRID,PINA
37	9775	IntAct
37	9793	IntAct
37	10243	IntAct,PINA
37	10632	PINA
37	10988	IntAct
37	23409	IntAct
37	29904	IntAct,PINA
37	55756	PINA
37	79072	IntAct
38	50	PINA
38	189	IntAct,PINA
38	1434	PINA
38	2305	PINA
38	2688	IntAct,PINA
38	3106	PINA
38	3107	PINA
38	3676	PINA
38	4141	PINA
38	4163	IntAct,PINA
38	4350	IntAct,PINA
38	5191	PINA
38	5885	PINA
38	6294	PINA
38	6389	PINA
38	6390	PINA
38	6742	PINA
38	7316	PINA
38	7341	PINA
38	7381	PINA
38	7412	PINA
38	8266	PINA
38	8452	PINA
38	8454	PINA
38	8458	PINA
38	9898	PINA
38	10014	PINA
38	10211	PINA
38	10289	IntAct,PINA
38	10449	PINA
38	10469	PINA
38	10985	PINA
38	10987	PINA
38	11073	PINA
38	11345	IntAct
38	23043	IntAct,PINA
38	23409	IntAct
38	26270	PINA
38	51547	PINA
38	54543	PINA
38	55611	IntAct
38	79072	IntAct
38	81027	PINA
38	100128525	PINA
39	39	BioGRID,HI-II-14_Net,HPRD,IntAct
39	191	PINA
39	223	PINA
39	1045	HPRD
39	1457	HPRD
39	2271	PINA
39	2778	IntAct,PINA
39	3073	PINA
39	3106	PINA
39	3149	PINA
39	4163	IntAct,PINA
39	4899	PINA
39	5315	PINA
39	5564	IntAct,PINA
39	7013	IntAct,PINA
39	7189	IntAct,PINA
39	7316	PINA
39	7408	PINA
39	7416	IntAct,PINA
39	8900	IntAct,PINA
39	9039	PINA
39	9061	PINA
39	9474	IntAct,PINA
39	9531	PINA
39	10289	IntAct,PINA
39	10381	PINA
39	23043	IntAct,PINA
39	24140	IntAct,PINA
39	26007	PINA
39	29101	PINA
39	29789	PINA
39	29968	PINA
39	55611	IntAct
39	84708	HI-II-14_Net,IntAct
39	125488	PINA
40	9311	PINA
40	9399	PINA
40	9463	IntAct,PINA
41	4287	PINA
41	5566	KinomeNetworkX,PINA,PhosphositePlus
41	9399	PINA
41	9463	BioGRID,IntAct,PINA
41	26123	IntAct
43	43	HPRD,IntAct
43	351	HPRD,PINA
43	821	PINA
43	1277	PINA
43	1282	HPRD
43	2023	IntAct,PINA
43	2801	PINA
43	3912	HPRD
43	8292	HPRD,IntAct,PINA
43	9421	HPRD
43	10399	IntAct,PINA
43	11016	PINA
43	145270	HPRD
43	284217	HPRD
43	100529141	HPRD
47	47	HPRD
47	351	PINA
47	382	IntAct,PINA
47	1029	IntAct,PINA
47	2335	PINA
47	2932	HPRD,IntAct
47	3065	PINA
47	3066	PINA
47	3276	PINA
47	3725	IntAct
47	3838	PINA
47	3840	PINA
47	4171	PINA
47	4175	PINA
47	4691	PINA
47	4831	IntAct,PINA
47	5537	PINA
47	5564	IntAct,PINA
47	5566	HPRD
47	6464	PINA
47	7013	PINA
47	7014	PINA
47	7022	IntAct
47	7030	IntAct,PINA
47	7316	BioGRID,PINA
47	7428	IntAct,PINA
47	7706	PINA
47	8412	IntAct,PINA
47	8452	PINA
47	8453	PINA
47	8793	IntAct,PINA
47	8841	PINA
47	8900	IntAct,PINA
47	9146	PINA
47	9531	PINA
47	9636	BioGRID,InnateDB,PINA
47	9641	IntAct,PINA
47	10014	PINA
47	10537	PINA
47	10916	PINA
47	22926	IntAct
47	51547	PINA
47	51593	PINA
47	51741	PINA
47	55611	IntAct
47	55832	PINA
47	57122	IntAct
47	120892	IntAct
47	142685	PINA
48	207	PINA
48	351	PINA
48	1213	IntAct,PINA
48	1503	PINA
48	3956	PINA
48	4604	IntAct,PINA
48	4703	IntAct,PINA
48	4882	KinomeNetworkX
48	4904	IntAct
48	5578	KinomeNetworkX,PhosphositePlus
48	5829	IntAct,PINA
48	6445	IntAct,PINA
48	7316	PINA
48	8335	PINA
48	8624	PINA
48	8880	PINA
48	11171	PINA
48	26112	IntAct,PINA
48	26234	BioGRID,PINA
48	28960	PINA
48	51564	PINA
48	113246	PINA
49	1874	PINA
49	5104	HPRD,PINA
49	7158	BioGRID,PINA
49	7783	HPRD
49	7784	HPRD
50	351	PINA
50	1017	InnateDB
50	3676	PINA
50	4292	IntAct,PINA
50	5710	PINA
50	7316	PINA
50	7412	PINA
50	8192	IntAct
50	10449	PINA
50	23524	PINA
50	25942	PINA
50	140462	PINA
50	342371	PINA
50	387082	HPRD,PINA
51	1340	PINA
51	1632	PINA
51	4074	PINA
51	5195	IntAct,PINA
51	5830	BioGRID,PINA
51	6182	PINA
51	6191	PINA
51	6342	HPRD
51	6517	HPRD,PINA
51	7316	PINA
51	7317	IntAct
51	7334	IntAct
51	7335	IntAct
51	9380	PINA
51	23022	PINA
51	23710	IntAct
51	54732	PINA
51	219743	PINA
52	52	IntAct
52	580	PINA
52	1017	PINA
52	1499	HPRD,PINA
52	1969	BioGRID,HPRD,PINA,SignaLink2.0
52	2035	IntAct,PINA
52	2047	BioGRID,HPRD,PINA,SignaLink2.0
52	2048	HPRD,PINA
52	2167	HPRD
52	2335	PINA
52	2534	HPRD
52	2908	PINA
52	3643	HPRD
52	3676	PINA
52	3692	IntAct,PINA
52	3791	HPRD,PINA
52	3932	HPRD,KinomeNetworkX,PhosphositePlus
52	4899	PINA
52	5062	IntAct,PINA
52	6136	PINA
52	6709	HPRD
52	7316	PINA
52	7412	PINA
52	7428	IntAct,PINA
52	7535	HPRD,PINA
52	9641	IntAct,PINA
52	10289	IntAct,PINA
52	10987	PINA
52	23043	IntAct,PINA
52	51460	HPRD,IntAct,PINA
52	54874	HPRD,IntAct,PINA
52	55052	HPRD,IntAct,PINA
52	55110	PINA
53	4074	PINA
53	7316	PINA
53	7386	PINA
53	10951	IntAct
53	26270	PINA
53	51726	PINA
53	60491	PINA
54	1959	HPRD,IntAct,PINA
54	2239	HPRD
54	5516	INstruct,IntAct,PINA
54	5601	HPRD,IntAct,PINA
54	6118	HPRD,IntAct,PINA
54	6696	HPRD
54	7316	PINA
54	7704	HPRD,IntAct,PINA
54	8743	HPRD,IntAct,PINA
54	9141	HPRD,IntAct,PINA
54	9410	HPRD,IntAct,PINA
54	54978	IntAct
55	55	HPRD,IntAct
55	2064	HPRD
55	6462	HPRD,PINA
55	7316	PINA
58	58	HPRD
58	71	PINA
58	159	HPRD
58	199	HPRD
58	207	PINA
58	408	IntAct,PINA
58	695	IntAct,PINA
58	867	PINA
58	881	HPRD
58	919	IntAct
58	1000	PINA
58	1017	PINA
58	1029	PINA
58	1072	BioGRID,HPRD,INstruct,PINA
58	1264	HPRD,INstruct,PINA
58	1432	PINA
58	1452	PINA
58	1500	HPRD
58	1660	BioGRID,PINA
58	1739	HPRD
58	1756	HPRD,INstruct,PINA
58	1773	HPRD,INstruct,PINA
58	1837	HPRD
58	1956	HPRD
58	2017	HPRD
58	2033	PINA
58	2035	HPRD
58	2037	HPRD
58	2059	HPRD
58	2120	PINA
58	2620	HPRD
58	2638	HPRD,INstruct,IntAct
58	2934	BioGRID,HPRD,INstruct,IntAct
58	3059	HPRD
58	3065	PINA
58	3673	HPRD
58	3706	HPRD
58	3927	HPRD
58	3958	PINA
58	4130	HPRD
58	4306	HPRD
58	4632	HPRD
58	4638	HPRD
58	4646	HPRD
58	4647	HPRD
58	4650	HPRD
58	4651	HPRD
58	4892	PINA
58	5058	HPRD
58	5071	PINA
58	5201	PINA
58	5216	HPRD
58	5337	HPRD
58	5460	PINA
58	5499	PINA
58	5578	HPRD
58	5580	HPRD
58	5581	BioGRID,HPRD,PINA
58	5770	PINA
58	5879	HPRD
58	5970	PINA
58	6198	PINA
58	6271	HPRD
58	6275	HPRD
58	6464	PINA
58	6525	HPRD
58	6598	PINA
58	6602	PINA
58	6622	PINA
58	6624	HPRD,PINA
58	6698	HPRD
58	6708	HPRD
58	6709	HPRD,PINA
58	6712	HPRD
58	6714	PINA
58	6876	HPRD,PINA
58	6950	PINA
58	7082	HPRD
58	7094	HPRD
58	7114	BioGRID,HPRD,PINA
58	7135	HPRD
58	7137	HPRD
58	7157	HPRD
58	7169	PINA
58	7170	HPRD,INstruct
58	7205	PINA
58	7248	PINA
58	7273	HPRD
58	7337	PINA
58	7402	HPRD
58	7408	HPRD,INstruct
58	7409	HPRD
58	7414	HPRD
58	7429	HPRD,INstruct
58	7431	PINA
58	7534	PINA
58	7564	IntAct,PINA
58	8202	PINA
58	8266	PINA
58	8454	PINA
58	8522	HPRD
58	8826	HPRD
58	9026	HPRD
58	9087	PINA
58	9111	PINA
58	9267	HPRD
58	9468	HPRD,PINA
58	9493	HPRD
58	9562	HPRD
58	9636	InnateDB,PINA
58	9643	PINA
58	9712	HPRD
58	9759	PINA
58	10120	HPRD
58	10297	PINA
58	10391	HPRD
58	10524	PINA
58	10575	HPRD,PINA
58	10576	PINA
58	10580	HPRD
58	10787	PINA
58	10933	PINA
58	11034	PINA
58	22885	PINA
58	22948	HPRD,PINA
58	23191	HPRD
58	23214	PINA
58	23268	HPRD,PINA
58	23406	HPRD,PINA
58	23499	HPRD,INstruct
58	26001	IntAct,PINA
58	26136	PINA
58	26146	IntAct,PINA
58	26191	PINA
58	27252	HPRD,PINA
58	27429	BioGRID,PINA
58	29109	HPRD,INstruct
58	29761	BioGRID,PINA
58	51086	HPRD,IntAct,PINA
58	53405	HPRD
58	54434	InnateDB,IntAct
58	54700	PINA
58	55257	PINA
58	55742	HPRD
58	55845	PINA
58	55860	HPRD
58	55869	PINA
58	55929	PINA
58	56259	PINA
58	57787	PINA
58	60312	HPRD
58	64750	IntAct,PINA
58	79083	PINA
58	84172	PINA
58	84448	PINA
58	84676	BioGRID,IntAct,PINA
58	84687	PINA
58	84859	IntAct,PINA
58	85477	PINA
58	91624	HPRD
58	120892	IntAct
58	121512	HPRD
58	137735	PINA
58	142678	BioGRID,PINA
58	165904	HPRD
58	221692	HPRD,PINA
58	345651	PINA
58	100506658	HPRD
59	70	PINA
59	88	IntAct
59	369	IntAct
59	1072	HPRD
59	1265	PINA
59	1387	HPRD,PINA
59	1773	HPRD
59	1956	PINA
59	2033	HPRD,PINA
59	2638	HPRD
59	2950	PINA
59	3725	IntAct
59	3778	PINA
59	4627	PINA
59	4628	PINA
59	4629	PINA
59	4632	HPRD
59	4641	PINA
59	4653	HPRD,PINA
59	4736	PINA
59	4790	IntAct
59	5071	PINA
59	5580	HPRD
59	6117	PINA
59	6118	PINA
59	6119	PINA
59	6130	PINA
59	6139	PINA
59	6141	PINA
59	6191	PINA
59	6210	PINA
59	6217	PINA
59	6231	PINA
59	6462	HPRD,PINA
59	6624	PINA
59	6640	HPRD
59	6709	PINA
59	7114	HPRD
59	7168	PINA
59	7248	IntAct,PINA
59	7273	IntAct
59	7316	PINA
59	7529	PINA
59	7531	PINA
59	7534	IntAct
59	7791	PINA
59	8266	PINA
59	8450	PINA
59	8452	PINA
59	8453	PINA
59	8454	PINA
59	8725	IntAct
59	9045	PINA
59	9468	HPRD,PINA
59	10528	PINA
59	10575	HPRD,PINA
59	10971	PINA
59	10987	PINA
59	11345	IntAct
59	22948	HPRD,PINA
59	23710	IntAct
59	50488	HPRD
59	51081	PINA
59	51116	PINA
59	51271	PINA
59	55832	PINA
59	55850	IntAct
59	57129	PINA
59	64750	PINA
59	81631	IntAct
59	84557	IntAct
59	103910	IntAct,PINA
59	120892	PINA
59	653361	PINA
60	60	BioGRID,HI-II-14_Net,HPRD,InnateDB,IntAct
60	70	HPRD
60	71	BioGRID,HI-II-14_Net,HPRD,INstruct,IntAct,PINA
60	89	INstruct
60	207	IntAct,PINA
60	240	HPRD
60	301	IntAct
60	302	IntAct
60	309	IntAct
60	310	IntAct,PINA
60	351	InnateDB,IntAct
60	367	IntAct,PINA
60	408	IntAct
60	409	IntAct,PINA
60	467	PINA
60	498	IntAct
60	582	IntAct,PINA
60	585	IntAct,PINA
60	598	IntAct,PINA
60	829	HPRD
60	857	PINA
60	867	BioGRID,PINA
60	920	IntAct
60	975	PINA
60	988	IntAct
60	1017	PINA
60	1026	IntAct,PINA
60	1029	IntAct,PINA
60	1058	PINA
60	1072	BioGRID,HI-II-14_Net,HPRD,INstruct,IntAct,PINA
60	1073	BioGRID,HI-II-14_Net,HPRD,INstruct,InnateDB,IntAct
60	1080	IntAct
60	1104	IntAct,PINA
60	1173	PINA
60	1207	HPRD
60	1265	HPRD
60	1398	PINA
60	1452	HPRD
60	1460	IntAct,PINA
60	1490	BioGRID,PINA
60	1536	PINA
60	1601	PINA
60	1636	PINA
60	1654	IntAct
60	1655	IntAct
60	1660	PINA
60	1773	HPRD
60	1785	IntAct
60	1837	PINA
60	1915	HPRD
60	1933	IntAct
60	1962	HI-II-14_Net
60	1974	IntAct
60	1994	PINA
60	2010	HPRD,InnateDB,PINA
60	2023	IntAct
60	2033	IntAct,PINA
60	2060	PINA
60	2064	BioGRID,IntAct,PINA
60	2078	BioGRID,PINA
60	2091	PINA
60	2099	BioGRID,IntAct,PINA
60	2100	IntAct,PINA
60	2167	IntAct,PINA
60	2275	HPRD
60	2314	HPRD
60	2316	IntAct
60	2319	InnateDB,IntAct
60	2335	PINA
60	2357	PINA
60	2516	IntAct
60	2597	HPRD,IntAct,PINA
60	2768	HPRD
60	2771	IntAct
60	2885	PINA
60	2934	HPRD,INstruct
60	3014	IntAct,PINA
60	3055	HPRD,PINA
60	3178	IntAct
60	3181	IntAct
60	3182	HPRD
60	3184	IntAct,PINA
60	3187	IntAct
60	3192	BioGRID,HPRD,PINA
60	3295	HPRD
60	3312	IntAct,PINA
60	3320	IntAct
60	3326	IntAct
60	3329	IntAct
60	3363	IntAct
60	3383	PINA
60	3385	PINA
60	3575	InnateDB
60	3646	IntAct
60	3676	PINA
60	3725	IntAct
60	3837	IntAct
60	3842	IntAct
60	3921	IntAct
60	3927	HPRD
60	3932	IntAct
60	3983	PINA
60	4000	HPRD
60	4067	HPRD
60	4088	HPRD,IntAct,PINA
60	4093	HPRD,IntAct,PINA
60	4116	PINA
60	4130	BioGRID,PINA
60	4131	HPRD
60	4133	BioGRID,HPRD,PINA
60	4137	HPRD
60	4170	PINA
60	4193	BioGRID
60	4255	PINA
60	4311	IntAct
60	4323	IntAct,PINA
60	4599	HPRD
60	4607	IntAct
60	4609	PINA
60	4627	IntAct,PINA
60	4629	PINA
60	4637	IntAct
60	4643	HPRD
60	4653	HPRD,PINA
60	4688	PINA
60	4691	IntAct
60	4736	IntAct,PINA
60	4738	PINA
60	4790	IntAct
60	4843	HPRD
60	4846	BioGRID,PINA
60	4869	IntAct
60	4892	HPRD
60	4899	PINA
60	4904	IntAct
60	4907	HPRD
60	5027	HPRD
60	5071	BioGRID,PINA
60	5105	PINA
60	5130	HPRD
60	5201	HPRD
60	5203	HPRD
60	5216	BioGRID,HPRD,INstruct,IntAct
60	5217	HPRD
60	5245	IntAct,PINA
60	5296	PINA
60	5309	InnateDB
60	5321	InnateDB
60	5337	HPRD
60	5338	HPRD
60	5340	BioGRID,PINA
60	5430	BioGRID,HPRD,PINA
60	5481	IntAct
60	5499	BioGRID,PINA
60	5500	IntAct
60	5501	PINA
60	5521	IntAct
60	5580	HPRD
60	5684	PINA
60	5764	HPRD
60	5862	IntAct
60	5867	HPRD
60	5879	HPRD,PINA
60	5880	HPRD,PINA
60	5888	IntAct,PINA
60	5893	IntAct,PINA
60	5901	IntAct
60	6117	IntAct,PINA
60	6118	IntAct,PINA
60	6119	IntAct,PINA
60	6129	IntAct
60	6130	IntAct
60	6135	IntAct
60	6141	IntAct
60	6146	IntAct
60	6175	IntAct
60	6176	IntAct
60	6189	IntAct
60	6191	IntAct
60	6201	IntAct
60	6202	IntAct
60	6203	IntAct
60	6204	IntAct
60	6206	IntAct
60	6207	IntAct
60	6222	IntAct
60	6223	IntAct
60	6229	IntAct
60	6282	HPRD,INstruct
60	6336	HPRD
60	6462	HPRD,PINA
60	6464	PINA
60	6530	PINA
60	6559	PINA
60	6597	BioGRID,HPRD,IntAct
60	6601	PINA
60	6605	BioGRID,PINA
60	6606	BioGRID,IntAct,PINA
60	6613	PINA
60	6622	PINA
60	6709	HPRD
60	6712	BioGRID,PINA
60	6714	IntAct,PINA
60	6749	IntAct
60	6760	IntAct
60	6780	InnateDB,IntAct
60	6810	HPRD
60	6840	PINA
60	6882	PINA
60	6927	InnateDB,PINA
60	7052	HPRD
60	7082	IntAct,PINA
60	7083	IntAct,PINA
60	7114	HPRD
60	7136	HPRD
60	7157	BioGRID
60	7168	HPRD
60	7169	HPRD
60	7170	HPRD
60	7248	IntAct,PINA
60	7276	IntAct,PINA
60	7314	IntAct
60	7316	PINA
60	7341	PINA
60	7412	BioGRID,PINA
60	7415	BioGRID,PINA
60	7416	IntAct
60	7417	IntAct
60	7419	IntAct
60	7428	BioGRID,PINA
60	7430	HPRD
60	7431	IntAct
60	7447	HPRD
60	7468	PINA
60	7528	IntAct
60	7534	IntAct,PINA
60	7846	IntAct
60	7965	IntAct,PINA
60	8065	PINA
60	8266	PINA
60	8347	IntAct
60	8407	IntAct,PINA
60	8439	BioGRID,InnateDB,IntAct,MINT
60	8452	PINA
60	8453	PINA
60	8454	PINA
60	8507	BioGRID,PINA
60	8607	BioGRID
60	8655	HPRD
60	8662	IntAct
60	8663	IntAct
60	8664	IntAct
60	8668	IntAct
60	8826	BioGRID,IntAct,PINA
60	8842	InnateDB,IntAct,PINA
60	8904	HPRD
60	8936	HPRD
60	8941	HPRD
60	9051	PINA
60	9274	PINA
60	9468	PINA
60	9564	IntAct,PINA
60	9643	PINA
60	9657	IntAct,PINA
60	9775	PINA
60	9924	PINA
60	10056	IntAct
60	10095	HPRD,INstruct
60	10096	PINA
60	10097	PINA
60	10120	IntAct
60	10128	IntAct
60	10163	HPRD
60	10202	IntAct
60	10399	IntAct
60	10458	IntAct,PINA
60	10480	IntAct
60	10486	HI-II-14_Net
60	10487	HPRD
60	10498	BioGRID,PINA
60	10524	BioGRID,IntAct
60	10529	HPRD
60	10537	PINA
60	10575	HPRD
60	10576	HPRD,PINA
60	10580	IntAct
60	10611	HPRD
60	10627	IntAct
60	10657	IntAct,PINA
60	10694	HPRD
60	10810	HPRD
60	10856	BioGRID
60	10933	PINA
60	10971	PINA
60	10980	PINA
60	10987	PINA
60	11021	IntAct,PINA
60	11034	BioGRID,HI-II-14_Net,HPRD,INstruct,IntAct,PINA
60	11151	HPRD
60	11337	IntAct
60	11345	IntAct
60	11346	IntAct
60	22890	PINA
60	22938	IntAct
60	22948	HPRD,PINA
60	23214	HPRD
60	23400	IntAct,PINA
60	23406	PINA
60	23468	IntAct
60	23603	PINA
60	23623	IntAct,PINA
60	23710	IntAct
60	25802	HPRD
60	25913	IntAct,PINA
60	25932	HPRD
60	26146	BioGRID,IntAct,PINA
60	26260	BioGRID,IntAct,PINA
60	26277	IntAct,PINA
60	26578	PINA
60	27335	IntAct
60	29109	PINA
60	29124	HPRD,InnateDB
60	51129	PINA
60	51377	PINA
60	51474	IntAct
60	51762	PINA
60	54434	HPRD
60	54617	PINA
60	54961	HPRD
60	55093	HI-II-14_Net,IntAct
60	55257	PINA
60	55333	HPRD
60	55611	PINA
60	55729	HPRD,IntAct,PINA
60	55832	PINA
60	56257	PINA
60	57154	PINA
60	57591	PINA
60	64005	IntAct,PINA
60	64434	IntAct
60	65057	IntAct,PINA
60	65979	HPRD
60	79072	IntAct
60	80725	PINA
60	81631	IntAct
60	83988	HPRD,PINA
60	84172	PINA
60	84557	IntAct
60	84700	HPRD
60	84959	PINA
60	85461	HPRD
60	85464	HPRD,PINA
60	103910	IntAct,PINA
60	120892	BioGRID,PINA
60	131034	HPRD
60	137735	HPRD
60	140462	PINA
60	142689	PINA
60	154796	BioGRID
60	192669	IntAct
60	192670	IntAct
60	203068	IntAct
60	221184	HPRD
60	254427	IntAct
60	283420	InnateDB
60	399687	IntAct
60	653361	BioGRID,HPRD,IntAct,PINA
70	81	HPRD
70	283	HPRD
70	409	IntAct,PINA
70	823	HPRD,PINA
70	830	IntAct
70	1072	HPRD
70	1612	IntAct
70	1756	HPRD
70	2099	BioGRID,IntAct,PINA
70	2597	IntAct,PINA
70	2638	HPRD,INstruct
70	2885	IntAct
70	3315	HPRD
70	3363	IntAct
70	3676	PINA
70	3927	HPRD
70	4116	PINA
70	4607	IntAct
70	4609	IntAct,PINA
70	4627	IntAct
70	4628	PINA
70	4638	HPRD
70	5500	IntAct
70	5581	HPRD
70	5756	HPRD
70	6521	HPRD
70	6597	PINA
70	6612	PINA
70	6624	HPRD
70	6667	PINA
70	6871	PINA
70	7168	PINA
70	7316	PINA
70	7341	PINA
70	7430	HPRD
70	7454	HPRD
70	7456	HPRD
70	8266	PINA
70	8655	HPRD
70	9070	IntAct,PINA
70	9625	IntAct
70	9775	PINA
70	9924	PINA
70	10015	PINA
70	10097	HPRD
70	11133	HPRD
70	11275	BioGRID,PINA
70	22885	HPRD,PINA
70	23224	HPRD,INstruct,PINA
70	23345	HPRD
70	23607	PINA
70	25777	IntAct
70	26146	IntAct,PINA
70	30011	PINA
70	51086	HPRD,IntAct,PINA
70	51377	PINA
70	51474	IntAct
70	51660	IntAct,PINA
70	53335	IntAct,PINA
70	60312	HPRD,PINA
70	84676	IntAct,PINA
70	85477	HPRD
70	137735	HPRD
70	142678	HPRD
70	338872	IntAct,PINA
70	339451	HPRD
70	399687	IntAct
71	71	BioGRID,HI-II-14_Net,HPRD,IntAct
71	154	InnateDB,PINA
71	301	IntAct
71	308	HPRD
71	348	PINA
71	648	InnateDB,PINA
71	672	PINA
71	830	IntAct
71	999	PINA
71	1017	IntAct
71	1029	BioGRID,IntAct
71	1072	BioGRID,HI-II-14_Net,HPRD,INstruct,IntAct
71	1073	BioGRID,HI-II-14_Net,HPRD,INstruct,InnateDB,IntAct,PINA
71	1147	IntAct,PINA
71	1488	IntAct,PINA
71	1500	PINA
71	1536	HPRD
71	1627	IntAct
71	1773	HPRD
71	1962	HI-II-14_Net,IntAct
71	2017	PINA
71	2146	InnateDB,PINA
71	2316	IntAct
71	2335	PINA
71	2357	HPRD
71	2885	IntAct,PINA
71	2934	HPRD,INstruct
71	3001	PINA
71	3003	PINA
71	3320	PINA
71	3326	IntAct,MINT,PINA
71	3551	IntAct,PINA
71	3575	InnateDB
71	3609	PINA
71	3676	PINA
71	3692	HPRD,PINA
71	3981	PINA
71	3983	HPRD
71	4046	HPRD
71	4130	HPRD
71	4192	PINA
71	4214	IntAct,PINA
71	4215	IntAct,PINA
71	4292	BioGRID,IntAct,PINA
71	4306	HPRD
71	4609	IntAct,PINA
71	4627	IntAct
71	4640	HPRD
71	4641	IntAct
71	4653	PINA
71	4790	PINA
[truncated: 215,161 more rows]
