# Supplementary material for: Network-based approach to prediction and population-based validation of in silico drug repurposing
Source: Nat Commun. 2018 Jul 12;9:2691. doi: 10.1038/s41467-018-05116-5 (PMC6043492; doi:10.1038/s41467-018-05116-5)
Supplement: Supplementary file 5 — Supplementary Data 2 [file 41467_2018_5116_MOESM5_ESM.xlsx]

## Sheet: Drug-Disease Network Proximity
Disease MeSH ID	Disease Name	Drug Name	DrugBank ID	ATC codes	Network Proximity (Network-predicted Z-score)
D006327	Heart Block	Ramipril	DB00178	C09AA05	-19.0442
D006327	Heart Block	Fosinopril	DB00492	C09AA09	-19.0442
D006327	Heart Block	Trandolapril	DB00519	C09AA10	-19.0442
D006327	Heart Block	Benazepril	DB00542	C09AA07	-19.0442
D006327	Heart Block	Enalapril	DB00584	C09AA02	-19.0442
D006327	Heart Block	Perindopril	DB00790	C09AA04	-19.0442
D006327	Heart Block	Quinapril	DB00881	C09AA06	-19.0442
D006327	Heart Block	Rescinnamine	DB01180	C02AA01	-19.0442
D006327	Heart Block	Cilazapril	DB01340	C09AA08	-19.0442
D006327	Heart Block	Spirapril	DB01348	C09AA11	-19.0442
D006323	Heart Arrest	Cefazolin	DB01327	J01DB04	-11.4981
D006977	Hypertension, Renal	Ramipril	DB00178	C09AA05	-10.6524
D006977	Hypertension, Renal	Fosinopril	DB00492	C09AA09	-10.6524
D006977	Hypertension, Renal	Trandolapril	DB00519	C09AA10	-10.6524
D006977	Hypertension, Renal	Benazepril	DB00542	C09AA07	-10.6524
D006977	Hypertension, Renal	Enalapril	DB00584	C09AA02	-10.6524
D006977	Hypertension, Renal	Perindopril	DB00790	C09AA04	-10.6524
D006977	Hypertension, Renal	Quinapril	DB00881	C09AA06	-10.6524
D006977	Hypertension, Renal	Rescinnamine	DB01180	C02AA01	-10.6524
D006977	Hypertension, Renal	Cilazapril	DB01340	C09AA08	-10.6524
D006977	Hypertension, Renal	Spirapril	DB01348	C09AA11	-10.6524
D023903	Coronary Restenosis	Malathion	DB00772	P03AX03	-10.2538
D023903	Coronary Restenosis	Hexafluronium	DB00941	M03AC05	-10.2538
D006327	Heart Block	Quinidine	DB00908	C01BA01	-10.0751
D054144	Heart Failure, Diastolic	Ramipril	DB00178	C09AA05	-9.96299
D054144	Heart Failure, Diastolic	Fosinopril	DB00492	C09AA09	-9.96299
D054144	Heart Failure, Diastolic	Trandolapril	DB00519	C09AA10	-9.96299
D054144	Heart Failure, Diastolic	Benazepril	DB00542	C09AA07	-9.96299
D054144	Heart Failure, Diastolic	Enalapril	DB00584	C09AA02	-9.96299
D054144	Heart Failure, Diastolic	Perindopril	DB00790	C09AA04	-9.96299
D054144	Heart Failure, Diastolic	Quinapril	DB00881	C09AA06	-9.96299
D054144	Heart Failure, Diastolic	Rescinnamine	DB01180	C02AA01	-9.96299
D054144	Heart Failure, Diastolic	Cilazapril	DB01340	C09AA08	-9.96299
D054144	Heart Failure, Diastolic	Spirapril	DB01348	C09AA11	-9.96299
D006327	Heart Block	Ranolazine	DB00243	C01EB18	-9.59848
D006327	Heart Block	Moricizine	DB00680	C01BG01	-9.59848
D006327	Heart Block	Tocainide	DB01056	C01BB03	-9.59848
D006327	Heart Block	Encainide	DB01228	C01BC08	-9.59848
D006327	Heart Block	Ajmaline	DB01426	C01BA05,C01BA08	-9.59848
D006327	Heart Block	Mephenytoin	DB00532	N03AB04	-9.59848
D006327	Heart Block	Carbamazepine	DB00564	N03AF01	-9.59848
D006327	Heart Block	Riluzole	DB00740	N07XX02	-9.59848
D006327	Heart Block	Prilocaine	DB00750	N01BB04	-9.59848
D006327	Heart Block	Ethotoin	DB00754	N03AB01	-9.59848
D006327	Heart Block	Oxcarbazepine	DB00776	N03AF02	-9.59848
D006327	Heart Block	Benzonatate	DB00868	R05DB01	-9.59848
D006327	Heart Block	Fosphenytoin	DB01320	N03AB05	-9.59848
D006977	Hypertension, Renal	Gonadorelin	DB00644	H01CA01,V04CM01	-9.4773
D006977	Hypertension, Renal	Nafarelin	DB00666	H01CA02	-9.4773
D006977	Hypertension, Renal	Degarelix	DB06699	L02BX02	-9.4773
D006977	Hypertension, Renal	Phenylpropanolamine	DB00397	R01BA01	-9.28553
D006977	Hypertension, Renal	Propericiazine	DB01608	N05AC01	-9.19604
D006327	Heart Block	Cocaine	DB00907	N01BC01,R02AD03,S01HA01,S02DA02	-9.05313
D006977	Hypertension, Renal	Labetalol	DB00598	C07AG01	-9.01092
D054144	Heart Failure, Diastolic	Moexipril	DB00691	C09AA13	-8.90752
D054144	Heart Failure, Diastolic	Lisinopril	DB00722	C09AA03	-8.90752
D006977	Hypertension, Renal	Epinephrine	DB00668	A01AD01,B02BC09,C01CA03,C01CA24,R01AA14,R03AA01,S01EA01	-8.73926
D006976	Hypertension, Pulmonary	Linezolid	DB00601	J01XX08	-8.72617
D006977	Hypertension, Renal	Pseudoephedrine	DB00852	R01BA02	-8.56982
D006977	Hypertension, Renal	Droxidopa	DB06262	C01CA27	-8.55122
D006977	Hypertension, Renal	Norepinephrine	DB00368	G02BA03,G03AC03,C01CA03	-8.37323
D006327	Heart Block	Propafenone	DB01182	C01BC03	-8.31251
D002318	Cardiovascular Diseases	Imipramine	DB00458	N06AA02,N06AA03,N06AA06	-8.30111
D006977	Hypertension, Renal	Triamterene	DB00384	C03DB02	-8.17476
D054144	Heart Failure, Diastolic	Aprepitant	DB00673	A04AD12	-8.04065
D006977	Hypertension, Renal	Eplerenone	DB00700	C03DA04	-8.03465
D002318	Cardiovascular Diseases	Ketotifen	DB00920	R06AX17,S01GX08	-8.02752
D002318	Cardiovascular Diseases	Desipramine	DB01151	N06AA01	-7.9884
D023903	Coronary Restenosis	Chlorotrianisene	DB00269	G03CA06	-7.86318
D023903	Coronary Restenosis	Conjugated Estrogens	DB00286	G03CA57	-7.86318
D023903	Coronary Restenosis	Clomifene	DB00882	G03GB02	-7.86318
D023903	Coronary Restenosis	Dienestrol	DB00890	G03CB01,G03CC02	-7.86318
D023903	Coronary Restenosis	Fulvestrant	DB00947	L02BA03	-7.86318
D023921	Coronary Stenosis	Malathion	DB00772	P03AX03	-7.84257
D023921	Coronary Stenosis	Hexafluronium	DB00941	M03AC05	-7.84257
D006327	Heart Block	Atomoxetine	DB00289	N06BA09	-7.80342
D006327	Heart Block	Halofantrine	DB01218	P01BX01	-7.80342
D002318	Cardiovascular Diseases	Glutathione	DB00143	V03AB32	-7.71206
D002318	Cardiovascular Diseases	Promazine	DB00420	N05AA03,N05AA02,N05AA01,N05AA04,N05AA05	-7.69867
D002318	Cardiovascular Diseases	Quetiapine	DB01224	N05AH04	-7.68166
D006973	Hypertension	Mifepristone	DB00834	G03XB01	-7.65407
D002318	Cardiovascular Diseases	Indomethacin	DB00328	M01AB01,C01EB03	-7.63199
D002340	Carotid Artery Diseases	Cefdinir	DB00535	J01DD15	-7.60882
D018376	Cardiovascular Abnormalities	Chlorotrianisene	DB00269	G03CA06	-7.60038
D018376	Cardiovascular Abnormalities	Conjugated Estrogens	DB00286	G03CA57	-7.60038
D018376	Cardiovascular Abnormalities	Clomifene	DB00882	G03GB02	-7.60038
D018376	Cardiovascular Abnormalities	Dienestrol	DB00890	G03CB01,G03CC02	-7.60038
D018376	Cardiovascular Abnormalities	Fulvestrant	DB00947	L02BA03	-7.60038
D002318	Cardiovascular Diseases	Aripiprazole	DB01238	N05AX12	-7.55485
D002318	Cardiovascular Diseases	Nicardipine	DB00622	C08CA04	-7.52967
D002340	Carotid Artery Diseases	Montelukast	DB00471	R03DC03	-7.52795
D002340	Carotid Artery Diseases	Cefazolin	DB01327	J01DB04	-7.5142
D002318	Cardiovascular Diseases	Sorafenib	DB00398	L01XE05	-7.5098
D006327	Heart Block	Mexiletine	DB00379	C01BB02	-7.48318
D006977	Hypertension, Renal	Carvedilol	DB01136	C07AG02	-7.46988
D006977	Hypertension, Renal	Esmolol	DB00187	C07AB09	-7.4359
D006977	Hypertension, Renal	Practolol	DB01297	C07AB01	-7.4359
D002318	Cardiovascular Diseases	Ziprasidone	DB00246	N05AE04	-7.42595
D006323	Heart Arrest	Chlorotrianisene	DB00269	G03CA06	-7.38248
D006323	Heart Arrest	Conjugated Estrogens	DB00286	G03CA57	-7.38248
D006323	Heart Arrest	Clomifene	DB00882	G03GB02	-7.38248
D006323	Heart Arrest	Dienestrol	DB00890	G03CB01,G03CC02	-7.38248
D006323	Heart Arrest	Fulvestrant	DB00947	L02BA03	-7.38248
D006973	Hypertension	Spironolactone	DB00421	C03DA01	-7.3659
D006977	Hypertension, Renal	Bevantolol	DB01295	C07AB06	-7.35757
D006327	Heart Block	Mepyramine	DB06691	D04AA02|R06AC01	-7.35327
D023903	Coronary Restenosis	Linezolid	DB00601	J01XX08	-7.33137
D002318	Cardiovascular Diseases	Risperidone	DB00734	N05AX08	-7.29924
D002318	Cardiovascular Diseases	Sertindole	DB06144	N05AE03	-7.2894
D002318	Cardiovascular Diseases	Doxepin	DB01142	N06AA12	-7.27366
D002340	Carotid Artery Diseases	Mesalazine	DB00244	A07EC02	-7.25752
D003328	Coronary Thrombosis	Tirofiban	DB00775	B01AC17	-7.21774
D002318	Cardiovascular Diseases	Fluoxetine	DB00472	N06AB03	-7.21317
D006331	Myocardial Disease	Mifepristone	DB00834	G03XB01	-7.20539
D002318	Cardiovascular Diseases	Paliperidone	DB01267	N05AX13	-7.18755
D006331	Myocardial Disease	Indomethacin	DB00328	M01AB01,C01EB03	-7.13124
D002318	Cardiovascular Diseases	Amitriptyline	DB00321	N06AA09	-7.12252
D002318	Cardiovascular Diseases	Carvedilol	DB01136	C07AG02	-7.11755
D006977	Hypertension, Renal	Dipivefrin	DB00449	S01EA02	-7.11343
D002340	Carotid Artery Diseases	Zafirlukast	DB00549	R03DC01	-7.1134
D006331	Myocardial Disease	Spironolactone	DB00421	C03DA01	-7.06583
D006332	Cardiomegaly	Terbutaline	DB00871	R03AC03,R03CC03	-7.02228
D050197	Atherosclerosis	Indomethacin	DB00328	M01AB01,C01EB03	-7.02027
D002318	Cardiovascular Diseases	Methotrimeprazine	DB01403	N05AA02	-7.01858
D020521	Stroke	Bosentan	DB00559	C02KX01	-6.99939
D020521	Stroke	Sitaxentan	DB06268	C02KX03	-6.99939
D023921	Coronary Stenosis	Linezolid	DB00601	J01XX08	-6.99561
D006327	Heart Block	Chloroquine	DB00608	P01BA01,P01BA02	-6.98217
D002318	Cardiovascular Diseases	Acitretin	DB00459	D05BB02	-6.94857
D023921	Coronary Stenosis	Nomifensine	DB04821	N06AX04	-6.94125
D006977	Hypertension, Renal	Phentolamine	DB00692	C04AB01,G04BE05	-6.93247
D006973	Hypertension	Nitrendipine	DB01054	C08CA08	-6.92888
D002318	Cardiovascular Diseases	Propiomazine	DB00777	N05CM06	-6.91183
D006973	Hypertension	Nimodipine	DB00393	C08CA06	-6.89491
D006977	Hypertension, Renal	Metoprolol	DB00264	C07AB02,C07AB52	-6.8866
D006977	Hypertension, Renal	Timolol	DB00373	C07AA06,S01ED01	-6.8866
D006977	Hypertension, Renal	Bisoprolol	DB00612	C07AB07	-6.8866
D006977	Hypertension, Renal	Arbutamine	DB01102	C01CA22	-6.8866
D006977	Hypertension, Renal	Nadolol	DB01203	C07AA12	-6.8866
D006977	Hypertension, Renal	Bupranolol	DB08808	C07AA19	-6.8866
D006977	Hypertension, Renal	Salmeterol	DB00938	R03AC12	-6.8866
D006977	Hypertension, Renal	Formoterol	DB00983	R03AC13	-6.8866
D006977	Hypertension, Renal	Levobunolol	DB01210	S01ED03	-6.8866
D006977	Hypertension, Renal	Fenoterol	DB01288	R03CC04,G02CA03,R03AC04	-6.8866
D020521	Stroke	Ibudilast	DB05266	R03DC04	-6.87682
D002318	Cardiovascular Diseases	Mesoridazine	DB00933	N05AC03	-6.8461
D006977	Hypertension, Renal	Paliperidone	DB01267	N05AX13	-6.81974
D002318	Cardiovascular Diseases	Clomipramine	DB01242	N06AA04	-6.81749
D050197	Atherosclerosis	Mesalazine	DB00244	A07EC02	-6.78883
D006977	Hypertension, Renal	Trimipramine	DB00726	N06AA06	-6.78781
D002340	Carotid Artery Diseases	Captopril	DB01197	C09AA01	-6.78773
D003330	Coronary Vessel Anomalies	Glucosamine	DB01296	M01AX05	-6.77307
D006973	Hypertension	Carvedilol	DB01136	C07AG02	-6.77235
D006977	Hypertension, Renal	Irbesartan	DB01029	C09CA04	-6.77038
D002318	Cardiovascular Diseases	Olanzapine	DB00334	N05AH03	-6.76605
D002318	Cardiovascular Diseases	Nortriptyline	DB00540	N06AA10	-6.76011
D006977	Hypertension, Renal	Ergoloid mesylate	DB01287	C04AE01, C04AE51	-6.74349
D006327	Heart Block	Miconazole	DB01110	A01AB09,A07AC01,D01AC02,G01AF04,J02AB01,S02AA13	-6.72436
D006331	Myocardial Disease	Fluticasone Propionate	DB00588	D07AC17,R01AD08,R03BA05	-6.72435
D006977	Hypertension, Renal	Nefazodone	DB01149	N06AX06	-6.71745
D006331	Myocardial Disease	Carvedilol	DB01136	C07AG02	-6.71734
D002318	Cardiovascular Diseases	Loxapine	DB00408	N05AH01	-6.68656
D050197	Atherosclerosis	Calcitriol	DB00136	A11CC04,D05AX03	-6.68645
D050197	Atherosclerosis	Calcidiol	DB00146	A11CC06	-6.68645
D050197	Atherosclerosis	Ergocalciferol	DB00153	A11CC01	-6.68645
D050197	Atherosclerosis	Cholecalciferol	DB00169	A11CC05	-6.68645
D050197	Atherosclerosis	Paricalcitol	DB00910	A11CC07	-6.68645
D050197	Atherosclerosis	Dihydrotachysterol	DB01070	A11CC02	-6.68645
D050197	Atherosclerosis	Alfacalcidol	DB01436	A11CC03	-6.68645
D050197	Atherosclerosis	Calcipotriol	DB02300	D05AX02	-6.68645
D006977	Hypertension, Renal	Sotalol	DB00489	C07AA07,C07AA57	-6.67775
D006973	Hypertension	Bezafibrate	DB01393	C10AB02	-6.66986
D006977	Hypertension, Renal	Alprenolol	DB00866	C07AA01	-6.66212
D002318	Cardiovascular Diseases	Chlorpromazine	DB00477	N05AA01	-6.66188
D006977	Hypertension, Renal	Doxazosin	DB00590	C02CA04	-6.64973
D018376	Cardiovascular Abnormalities	Alprostadil	DB00770	C01EA01,G04BE01	-6.64117
D006977	Hypertension, Renal	Ergoloid mesylate	DB01049	C04AE01	-6.64046
D001145	Arrhythmia	Sotalol	DB00489	C07AA07,C07AA57	-6.62871
D006977	Hypertension, Renal	Sertindole	DB06144	N05AE03	-6.62622
D002318	Cardiovascular Diseases	Fluspirilene	DB04842	N05AG01	-6.60705
D002318	Cardiovascular Diseases	Adapalene	DB00210	D10AD03	-6.6011
D002318	Cardiovascular Diseases	Bexarotene	DB00307	L01XX25	-6.6011
D002318	Cardiovascular Diseases	Alitretinoin	DB00523	L01XX22,D10AD01,L01XX14	-6.6011
D002318	Cardiovascular Diseases	Etretinate	DB00926	D05BB01	-6.6011
D002318	Cardiovascular Diseases	Mianserin	DB06148	N06AX03	-6.60023
D006977	Hypertension, Renal	Histamine Phosphate	DB00667	V04CG03	-6.5997
D006332	Cardiomegaly	Clenbuterol	DB01407	R03CC13,R03AC14	-6.59352
D018376	Cardiovascular Abnormalities	L-Methionine	DB00134	V03AB26	-6.59337
D006977	Hypertension, Renal	Epinastine	DB00751	R06AX24,S01GX10	-6.59327
D002318	Cardiovascular Diseases	Felodipine	DB01023	C08CA02	-6.5889
D006327	Heart Block	Lidocaine	DB00281	C01BB01,C05AD01,D04AB01,N01BB02,R02AD02,S01HA07,S02DA01,A01AD11	-6.54861
D002318	Cardiovascular Diseases	Dyphylline	DB00651	R03DA01	-6.53363
D002318	Cardiovascular Diseases	Clozapine	DB00363	N05AH02	-6.52848
D006976	Hypertension, Pulmonary	Captopril	DB01197	C09AA01	-6.52657
D006977	Hypertension, Renal	Clonidine	DB00575	C02AC01,N02CX02,S01EA04,S01EA03	-6.52412
D006327	Heart Block	Cinchocaine	DB00527	C05AD04	-6.51641
D006977	Hypertension, Renal	Promazine	DB00420	N05AA03,N05AA02,N05AA01,N05AA04,N05AA05	-6.50894
D006973	Hypertension	Pranlukast	DB01411	R03DC02	-6.50588
D003328	Coronary Thrombosis	Valsartan	DB00177	C09CA03	-6.49469
D003328	Coronary Thrombosis	Olmesartan	DB00275	C09CA08	-6.49469
D003328	Coronary Thrombosis	Losartan	DB00678	C09CA01	-6.49469
D003328	Coronary Thrombosis	Candesartan	DB00796	C09CA06	-6.49469
D003328	Coronary Thrombosis	Eprosartan	DB00876	C09CA02	-6.49469
D006977	Hypertension, Renal	Clomipramine	DB01242	N06AA04	-6.48349
D023903	Coronary Restenosis	Captopril	DB01197	C09AA01	-6.4597
D002318	Cardiovascular Diseases	Pimozide	DB01100	N05AG02	-6.44351
D003328	Coronary Thrombosis	Ramipril	DB00178	C09AA05	-6.42685
D003328	Coronary Thrombosis	Fosinopril	DB00492	C09AA09	-6.42685
D003328	Coronary Thrombosis	Trandolapril	DB00519	C09AA10	-6.42685
D003328	Coronary Thrombosis	Benazepril	DB00542	C09AA07	-6.42685
D003328	Coronary Thrombosis	Enalapril	DB00584	C09AA02	-6.42685
D003328	Coronary Thrombosis	Perindopril	DB00790	C09AA04	-6.42685
D003328	Coronary Thrombosis	Quinapril	DB00881	C09AA06	-6.42685
D003328	Coronary Thrombosis	Rescinnamine	DB01180	C02AA01	-6.42685
D003328	Coronary Thrombosis	Cilazapril	DB01340	C09AA08	-6.42685
D003328	Coronary Thrombosis	Spirapril	DB01348	C09AA11	-6.42685
D006977	Hypertension, Renal	Amiloride	DB00594	C03DB01	-6.42466
D023921	Coronary Stenosis	Cefazolin	DB01327	J01DB04	-6.41014
D002318	Cardiovascular Diseases	Haloperidol	DB00502	N05AD01	-6.40339
D006977	Hypertension, Renal	Desipramine	DB01151	N06AA01	-6.3973
D006977	Hypertension, Renal	Risperidone	DB00734	N05AX08	-6.38218
D002318	Cardiovascular Diseases	Trifluoperazine	DB00831	N05AB06	-6.37916
D020521	Stroke	Carbimazole	DB00389	H03BB01	-6.37882
D020521	Stroke	Propylthiouracil	DB00550	H03BA02	-6.37882
D020521	Stroke	Methimazole	DB00763	H03BB02	-6.37882
D023921	Coronary Stenosis	Pyridostigmine	DB00545	N07AA02	-6.37697
D023921	Coronary Stenosis	Pralidoxime	DB00733	V03AB04	-6.37697
D023921	Coronary Stenosis	Demecarium	DB00944	S01EB04	-6.37697
D023921	Coronary Stenosis	Physostigmine	DB00981	S01EB05,V03AB19	-6.37697
D023921	Coronary Stenosis	Rivastigmine	DB00989	N06DA03	-6.37697
D023921	Coronary Stenosis	Neostigmine	DB01400	N07AA01,S01EB06	-6.37697
D003329	Coronary Vasospasm	Clemastine	DB00283	R06AA04,D04AA14	-6.37385
D003329	Coronary Vasospasm	Cetirizine	DB00341	R06AE07,R06AE09	-6.37385
D003329	Coronary Vasospasm	Dexbrompheniramine	DB00405	R06AB06	-6.37385
D003329	Coronary Vasospasm	Triprolidine	DB00427	R06AX07	-6.37385
D003329	Coronary Vasospasm	Hydroxyzine	DB00557	N05BB01	-6.37385
D003329	Coronary Vasospasm	Azatadine	DB00719	R06AX09	-6.37385
D003329	Coronary Vasospasm	Meclizine	DB00737	R06AE05	-6.37385
D003329	Coronary Vasospasm	Carbinoxamine	DB00748	R06AA08	-6.37385
D003329	Coronary Vasospasm	Tripelennamine	DB00792	D04AA04,R06AC04	-6.37385
D003329	Coronary Vasospasm	Methdilazine	DB00902	R06AD04	-6.37385
D003329	Coronary Vasospasm	Fexofenadine	DB00950	R06AX26	-6.37385
D003329	Coronary Vasospasm	Desloratadine	DB00967	R06AX27	-6.37385
D003329	Coronary Vasospasm	Emedastine	DB01084	S01GX06	-6.37385
D003329	Coronary Vasospasm	Diphenylpyraline	DB01146	R06AA07	-6.37385
D003329	Coronary Vasospasm	Bromodiphenhydramine	DB01237	R06AA01	-6.37385
D003329	Coronary Vasospasm	Alimemazine	DB01246	D04AA10,R06AD02,R06AD05,R06AD01	-6.37385
D003329	Coronary Vasospasm	Phenindamine	DB01619	R06AX04	-6.37385
D003329	Coronary Vasospasm	Clofedanol	DB04837	R05DB10	-6.37385
D003329	Coronary Vasospasm	Alcaftadine	DB06766	S01GX11	-6.37385
D003329	Coronary Vasospasm	Antazoline	DB08799	R01AC04	-6.37385
D003329	Coronary Vasospasm	Isothipendyl	DB08802	D04AA22|R06AD09	-6.37385
D002318	Cardiovascular Diseases	Dasatinib	DB01254	L01XE06	-6.36796
D006977	Hypertension, Renal	Quetiapine	DB01224	N05AH04	-6.36651
D006977	Hypertension, Renal	Aripiprazole	DB01238	N05AX12	-6.35763
D006977	Hypertension, Renal	Zuclopenthixol	DB01624	N05AF05	-6.35359
D006973	Hypertension	Fenofibrate	DB01039	C10AB05	-6.34531
D006973	Hypertension	Treprostinil	DB00374	B01AC21	-6.32706
D054144	Heart Failure, Diastolic	Remikiren	DB00212	C09XA01	-6.31814
D054144	Heart Failure, Diastolic	Aliskiren	DB01258	C09XA02	-6.31814
D006977	Hypertension, Renal	Methotrimeprazine	DB01403	N05AA02	-6.31806
D006323	Heart Arrest	Linezolid	DB00601	J01XX08	-6.30856
D006977	Hypertension, Renal	Doxepin	DB01142	N06AA12	-6.28276
D006977	Hypertension, Renal	Midodrine	DB00211	C01CA17	-6.27735
D006977	Hypertension, Renal	Methoxamine	DB00723	C01CA10	-6.27735
D002318	Cardiovascular Diseases	Sunitinib	DB01268	L01XE04	-6.27088
D006973	Hypertension	Chlorpromazine	DB00477	N05AA01	-6.26926
D006977	Hypertension, Renal	Amitriptyline	DB00321	N06AA09	-6.26264
D002318	Cardiovascular Diseases	Perphenazine	DB00850	N05AB03	-6.25867
D006973	Hypertension	Adapalene	DB00210	D10AD03	-6.25859
D006973	Hypertension	Bexarotene	DB00307	L01XX25	-6.25859
D006973	Hypertension	Alitretinoin	DB00523	L01XX22,D10AD01,L01XX14	-6.25859
D006973	Hypertension	Etretinate	DB00926	D05BB01	-6.25859
D001145	Arrhythmia	Captopril	DB01197	C09AA01	-6.25112
D006332	Cardiomegaly	Trilostane	DB01108	H02CA01	-6.24347
D006327	Heart Block	Tolcapone	DB00323	N04BX01	-6.24187
D006327	Heart Block	Entacapone	DB00494	N04BX02	-6.24187
D006977	Hypertension, Renal	Tolazoline	DB00797	C04AB02,M02AX02	-6.23142
D006977	Hypertension, Renal	Propiomazine	DB00777	N05CM06	-6.22784
D006977	Hypertension, Renal	Mianserin	DB06148	N06AX03	-6.22564
D001145	Arrhythmia	Metoprolol	DB00264	C07AB02,C07AB52	-6.21461
D001145	Arrhythmia	Timolol	DB00373	C07AA06,S01ED01	-6.21461
D001145	Arrhythmia	Bisoprolol	DB00612	C07AB07	-6.21461
D001145	Arrhythmia	Arbutamine	DB01102	C01CA22	-6.21461
D001145	Arrhythmia	Nadolol	DB01203	C07AA12	-6.21461
D001145	Arrhythmia	Bupranolol	DB08808	C07AA19	-6.21461
D001145	Arrhythmia	Salmeterol	DB00938	R03AC12	-6.21461
D001145	Arrhythmia	Formoterol	DB00983	R03AC13	-6.21461
D001145	Arrhythmia	Levobunolol	DB01210	S01ED03	-6.21461
D001145	Arrhythmia	Fenoterol	DB01288	R03CC04,G02CA03,R03AC04	-6.21461
D006977	Hypertension, Renal	Betaxolol	DB00195	C07AB05,S01ED02	-6.20627
D006977	Hypertension, Renal	Atenolol	DB00335	C07AB03,C07AB11	-6.20627
D006977	Hypertension, Renal	Carteolol	DB00521	C07AA15,S01ED05	-6.20627
D006977	Hypertension, Renal	Acebutolol	DB01193	C07AB04	-6.20627
D006977	Hypertension, Renal	Penbutolol	DB01359	C07AA23	-6.20627
D006977	Hypertension, Renal	Oxprenolol	DB01580	C07AA02	-6.20627
D006977	Hypertension, Renal	Isoetarine	DB00221	R03AC07|R03CC06	-6.20627
D006977	Hypertension, Renal	Salbutamol	DB01001	R03CC02,R03AC02	-6.20627
D006977	Hypertension, Renal	Metipranolol	DB01214	S01ED04	-6.20627
D006977	Hypertension, Renal	Pirbuterol	DB01291	R03AC08,R03CC07	-6.20627
D006977	Hypertension, Renal	Indacaterol	DB05039	R03AC18	-6.20627
D006973	Hypertension	Amlodipine	DB00381	C08CA01	-6.20202
D006323	Heart Arrest	Phenoxybenzamine	DB00925	C04AX02	-6.19356
D006977	Hypertension, Renal	Terazosin	DB01162	G04CA03	-6.18587
D050197	Atherosclerosis	Sulfasalazine	DB00795	A07EC01	-6.17944
D002318	Cardiovascular Diseases	Pergolide	DB01186	N04BC02	-6.17651
D001145	Arrhythmia	Norepinephrine	DB00368	G02BA03,G03AC03,C01CA03	-6.15261
D002318	Cardiovascular Diseases	Minaprine	DB00805	N06AX07	-6.1506
D006332	Cardiomegaly	Isoprenaline	DB01064	C01CA02,D08AX05	-6.14465
D054144	Heart Failure, Diastolic	Paroxetine	DB00715	N06AB05	-6.13765
D006973	Hypertension	Felodipine	DB01023	C08CA02	-6.12905
D023921	Coronary Stenosis	Captopril	DB01197	C09AA01	-6.12505
D006333	Heart failure	Metoprolol	DB00264	C07AB02,C07AB52	-6.1235
D006333	Heart failure	Timolol	DB00373	C07AA06,S01ED01	-6.1235
D006333	Heart failure	Bisoprolol	DB00612	C07AB07	-6.1235
D006333	Heart failure	Arbutamine	DB01102	C01CA22	-6.1235
D006333	Heart failure	Nadolol	DB01203	C07AA12	-6.1235
D006333	Heart failure	Bupranolol	DB08808	C07AA19	-6.1235
D006333	Heart failure	Salmeterol	DB00938	R03AC12	-6.1235
D006333	Heart failure	Formoterol	DB00983	R03AC13	-6.1235
D006333	Heart failure	Levobunolol	DB01210	S01ED03	-6.1235
D006333	Heart failure	Fenoterol	DB01288	R03CC04,G02CA03,R03AC04	-6.1235
D050197	Atherosclerosis	Thalidomide	DB01041	L04AX02	-6.10678
D006977	Hypertension, Renal	Dexmedetomidine	DB00633	N05CM18	-6.10434
D003324	Coronary artery disease	Mesalazine	DB00244	A07EC02	-6.10237
D023903	Coronary Restenosis	Pyridostigmine	DB00545	N07AA02	-6.09274
D023903	Coronary Restenosis	Pralidoxime	DB00733	V03AB04	-6.09274
D023903	Coronary Restenosis	Demecarium	DB00944	S01EB04	-6.09274
D023903	Coronary Restenosis	Physostigmine	DB00981	S01EB05,V03AB19	-6.09274
D023903	Coronary Restenosis	Rivastigmine	DB00989	N06DA03	-6.09274
D023903	Coronary Restenosis	Neostigmine	DB01400	N07AA01,S01EB06	-6.09274
D023921	Coronary Stenosis	Cefdinir	DB00535	J01DD15	-6.08977
D006331	Myocardial Disease	Bezafibrate	DB01393	C10AB02	-6.08849
D006977	Hypertension, Renal	Ziprasidone	DB00246	N05AE04	-6.08791
D006323	Heart Arrest	Brimonidine	DB00484	S01EA05	-6.08227
D006323	Heart Arrest	Lofexidine	DB04948	N07BC04	-6.08227
D006977	Hypertension, Renal	Trazodone	DB00656	N06AX05	-6.0816
D001145	Arrhythmia	Benzocaine	DB01086	C05AD03,D04AB04,N01BA05,R02AD01,A01AD11	-6.07741
D001145	Arrhythmia	Ropivacaine	DB00296	N01BB09	-6.07741
D001145	Arrhythmia	Dyclonine	DB00645	N01BX02|R02AD04	-6.07741
D001145	Arrhythmia	Proparacaine	DB00807	N01BA04	-6.07741
D001145	Arrhythmia	Oxybuprocaine	DB00892	D04AB03|S01HA02	-6.07741
D001145	Arrhythmia	Mepivacaine	DB00961	N01BB03	-6.07741
D001145	Arrhythmia	Levobupivacaine	DB01002	N01BB10	-6.07741
D006973	Hypertension	Norepinephrine	DB00368	G02BA03,G03AC03,C01CA03	-6.06544
D006323	Heart Arrest	Sotalol	DB00489	C07AA07,C07AA57	-6.06197
D002318	Cardiovascular Diseases	Apomorphine	DB00714	G04BE07,N04BC07	-6.06108
D006977	Hypertension, Renal	Clozapine	DB00363	N05AH02	-6.05816
D006973	Hypertension	L-Carnitine	DB00583	A16AA01	-6.05757
D006973	Hypertension	Trilostane	DB01108	H02CA01	-6.05643
D006973	Hypertension	Nisoldipine	DB00401	C08CA07	-6.05558
D006977	Hypertension, Renal	Azelastine	DB00972	R01AC03,R06AX19,S01GX07	-6.04647
D006977	Hypertension, Renal	Betahistine	DB06698	N07CA01	-6.04647
D001145	Arrhythmia	Clenbuterol	DB01407	R03CC13,R03AC14	-6.04567
D054144	Heart Failure, Diastolic	Captopril	DB01197	C09AA01	-6.04156
D006333	Heart failure	Clenbuterol	DB01407	R03CC13,R03AC14	-6.03821
D006976	Hypertension, Pulmonary	Phentermine	DB00191	A08AA01,C01CA11	-6.03813
D006976	Hypertension, Pulmonary	Pargyline	DB01626	C02KC01,C02LL01	-6.03813
D006976	Hypertension, Pulmonary	Tranylcypromine	DB00752	N06AF04	-6.03813
D006976	Hypertension, Pulmonary	Selegiline	DB01037	N04BD01	-6.03813
D006976	Hypertension, Pulmonary	Isocarboxazid	DB01247	N06AF01	-6.03813
D006977	Hypertension, Renal	Xylometazoline	DB06694	S01GA03	-6.03539
D006973	Hypertension	Risperidone	DB00734	N05AX08	-6.03282
D009202	Cardiomyopathy	Arsenic trioxide	DB01169	L01XX27	-6.03042
D002318	Cardiovascular Diseases	Mirtazapine	DB00370	N06AX11	-6.02374
D054144	Heart Failure, Diastolic	Chlorprothixene	DB01239	N05AF03	-6.01287
D006973	Hypertension	Fluspirilene	DB04842	N05AG01	-6.01105
D002318	Cardiovascular Diseases	L-Carnitine	DB00583	A16AA01	-6.00603
D002318	Cardiovascular Diseases	Promethazine	DB01069	D04AA10,R06AD02,R06AD05	-6.00156
D006977	Hypertension, Renal	Modafinil	DB00745	N06BA07	-5.99149
D006977	Hypertension, Renal	Lisdexamfetamine	DB01255	N06BA12	-5.99149
D006977	Hypertension, Renal	Bopindolol	DB08807	C07AA17	-5.99116
D006977	Hypertension, Renal	Pergolide	DB01186	N04BC02	-5.97977
D006973	Hypertension	Sertindole	DB06144	N05AE03	-5.9701
D006332	Cardiomegaly	Sotalol	DB00489	C07AA07,C07AA57	-5.96959
D054144	Heart Failure, Diastolic	Cyproheptadine	DB00434	R06AX02	-5.96734
D020521	Stroke	Lithium	DB01356	N05AN01	-5.9671
D006973	Hypertension	Thalidomide	DB01041	L04AX02	-5.96682
D023903	Coronary Restenosis	Cefazolin	DB01327	J01DB04	-5.96667
D002318	Cardiovascular Diseases	Imatinib	DB00619	L01XE01	-5.95787
D001145	Arrhythmia	Fluspirilene	DB04842	N05AG01	-5.94975
D006331	Myocardial Disease	Medroxyprogesterone Acetate	DB00603	G03AC06,G03DA02,L02AB02	-5.94904
D023903	Coronary Restenosis	Telmisartan	DB00966	C09CA07	-5.94874
D006977	Hypertension, Renal	Acepromazine	DB01614	N05AA04	-5.94856
D006977	Hypertension, Renal	Ergotamine	DB00696	N02CA01,N02CA02	-5.94021
D006973	Hypertension	Isradipine	DB00270	C08CA03	-5.93866
D006332	Cardiomegaly	Carvedilol	DB01136	C07AG02	-5.93791
D018376	Cardiovascular Abnormalities	Misoprostol	DB00929	A02BB01	-5.93754
D006977	Hypertension, Renal	Tamsulosin	DB00706	G04CA02	-5.93701
D002318	Cardiovascular Diseases	Chlorprothixene	DB01239	N05AF03	-5.93116
D002318	Cardiovascular Diseases	Pemetrexed	DB00642	L01BA04	-5.9311
D002318	Cardiovascular Diseases	Thioridazine	DB00679	N05AC02	-5.93046
D006973	Hypertension	Mianserin	DB06148	N06AX03	-5.92623
D050197	Atherosclerosis	Balsalazide	DB01014	A07EC04	-5.92239
D006333	Heart failure	Captopril	DB01197	C09AA01	-5.91011
D003328	Coronary Thrombosis	Menadione	DB00170	B02BA02	-5.90878
D006973	Hypertension	Paliperidone	DB01267	N05AX13	-5.89862
D002318	Cardiovascular Diseases	Sulfasalazine	DB00795	A07EC01	-5.89
D006327	Heart Block	Valdecoxib	DB00580	M01AH03	-5.88894
D006977	Hypertension, Renal	Phenylephrine	DB00388	C01CA06,R01AA04,R01AB01,R01BA03,S01FB01,S01GA05,C05AX03	-5.88402
D006977	Hypertension, Renal	Dapiprazole	DB00298	S01EX02	-5.88402
D006977	Hypertension, Renal	Alfuzosin	DB00346	G04CA01	-5.88402
D006977	Hypertension, Renal	Thioproperazine	DB01622	N05AB08	-5.88402
D002318	Cardiovascular Diseases	Iloprost	DB01088	B01AC11	-5.88348
D050197	Atherosclerosis	Spironolactone	DB00421	C03DA01	-5.87515
D054144	Heart Failure, Diastolic	Tasosartan	DB01349	C09CA05	-5.87422
D002318	Cardiovascular Diseases	Molindone	DB01618	N05AE02	-5.86935
D006973	Hypertension	Clomipramine	DB01242	N06AA04	-5.86869
D003328	Coronary Thrombosis	Phenylbutazone	DB00812	M01AA01,M02AA01	-5.86513
D006332	Cardiomegaly	Captopril	DB01197	C09AA01	-5.86395
D006333	Heart failure	Droxidopa	DB06262	C01CA27	-5.85376
D002318	Cardiovascular Diseases	Treprostinil	DB00374	B01AC21	-5.84753
D006332	Cardiomegaly	Labetalol	DB00598	C07AG01	-5.84569
D006973	Hypertension	Pergolide	DB01186	N04BC02	-5.84444
D006977	Hypertension, Renal	Apomorphine	DB00714	G04BE07,N04BC07	-5.84411
D006333	Heart failure	Isoprenaline	DB01064	C01CA02,D08AX05	-5.83396
D018376	Cardiovascular Abnormalities	Flurbiprofen	DB00712	M01AE09,M02AA19,S01BC04	-5.83164
D002318	Cardiovascular Diseases	Ibutilide	DB00308	C01BD05	-5.82828
D002318	Cardiovascular Diseases	Cocaine	DB00907	N01BC01,R02AD03,S01HA01,S02DA02	-5.81934
D006973	Hypertension	Magnesium Sulfate	DB00653	A06AD04|A12CC02|B05XA05|D11AX05|V04CC02	-5.81825
D003324	Coronary artery disease	Carvedilol	DB01136	C07AG02	-5.81664
D002318	Cardiovascular Diseases	Dexamethasone	DB01234	A01AC02,C05AA09,D07AB19,D07XB05,D10AA03,H02AB02,R01AD03,S01BA01,S01CB01,S02BA06,S03BA01	-5.81218
D006977	Hypertension, Renal	Bromocriptine	DB01200	G02CB01,N04BC01	-5.80429
D006977	Hypertension, Renal	Chlorpromazine	DB00477	N05AA01	-5.80007
D003330	Coronary Vessel Anomalies	Olsalazine	DB01250	A07EC03	-5.79667
D006331	Myocardial Disease	Bicalutamide	DB01128	L02BB03	-5.79299
D002318	Cardiovascular Diseases	Verapamil	DB00661	C08DA01	-5.7917
D006332	Cardiomegaly	Droxidopa	DB06262	C01CA27	-5.78849
D006977	Hypertension, Renal	Moexipril	DB00691	C09AA13	-5.78578
D006977	Hypertension, Renal	Lisinopril	DB00722	C09AA03	-5.78578
D006977	Hypertension, Renal	Levetiracetam	DB01202	N03AX14	-5.78521
D001145	Arrhythmia	Chlorotrianisene	DB00269	G03CA06	-5.78353
D001145	Arrhythmia	Conjugated Estrogens	DB00286	G03CA57	-5.78353
D001145	Arrhythmia	Clomifene	DB00882	G03GB02	-5.78353
D001145	Arrhythmia	Dienestrol	DB00890	G03CB01,G03CC02	-5.78353
D001145	Arrhythmia	Fulvestrant	DB00947	L02BA03	-5.78353
D006977	Hypertension, Renal	Phenoxybenzamine	DB00925	C04AX02	-5.78348
D006977	Hypertension, Renal	Valsartan	DB00177	C09CA03	-5.78
D006977	Hypertension, Renal	Olmesartan	DB00275	C09CA08	-5.78
D006977	Hypertension, Renal	Losartan	DB00678	C09CA01	-5.78
D006977	Hypertension, Renal	Candesartan	DB00796	C09CA06	-5.78
D006977	Hypertension, Renal	Eprosartan	DB00876	C09CA02	-5.78
D020521	Stroke	Menadione	DB00170	B02BA02	-5.77712
D002318	Cardiovascular Diseases	Cyproheptadine	DB00434	R06AX02	-5.77271
D006973	Hypertension	Mesalazine	DB00244	A07EC02	-5.76476
D006973	Hypertension	Diazoxide	DB01119	C02DA01,V03AH01	-5.76311
D006332	Cardiomegaly	Bezafibrate	DB01393	C10AB02	-5.76239
D002318	Cardiovascular Diseases	Bromocriptine	DB01200	G02CB01,N04BC01	-5.75868
D006331	Myocardial Disease	Trilostane	DB01108	H02CA01	-5.75866
D006323	Heart Arrest	Moexipril	DB00691	C09AA13	-5.75377
D006323	Heart Arrest	Lisinopril	DB00722	C09AA03	-5.75377
D006332	Cardiomegaly	Fenofibrate	DB01039	C10AB05	-5.75327
D006977	Hypertension, Renal	Nebivolol	DB04861	C07AB12	-5.75257
D006331	Myocardial Disease	Mesalazine	DB00244	A07EC02	-5.75086
D006332	Cardiomegaly	Perhexiline	DB01074	C08EX02	-5.75049
D006973	Hypertension	Droxidopa	DB06262	C01CA27	-5.73798
D054144	Heart Failure, Diastolic	Telmisartan	DB00966	C09CA07	-5.73195
D006973	Hypertension	Diflunisal	DB00861	N02BA11	-5.72799
D006973	Hypertension	Apomorphine	DB00714	G04BE07,N04BC07	-5.72536
D006333	Heart failure	Terbutaline	DB00871	R03AC03,R03CC03	-5.72505
D001145	Arrhythmia	Cocaine	DB00907	N01BC01,R02AD03,S01HA01,S02DA02	-5.71669
D006327	Heart Block	Terfenadine	DB00342	R06AX12	-5.71585
D006973	Hypertension	Haloperidol	DB00502	N05AD01	-5.71094
D006977	Hypertension, Renal	Bosentan	DB00559	C02KX01	-5.71029
D006977	Hypertension, Renal	Sitaxentan	DB06268	C02KX03	-5.71029
D002318	Cardiovascular Diseases	Prochlorperazine	DB00433	N05AB04	-5.70343
D006331	Myocardial Disease	Dexamethasone	DB01234	A01AC02,C05AA09,D07AB19,D07XB05,D10AA03,H02AB02,R01AD03,S01BA01,S01CB01,S02BA06,S03BA01	-5.69439
D023903	Coronary Restenosis	Etomidate	DB00292	N01AX07	-5.68594
D050197	Atherosclerosis	Bezafibrate	DB01393	C10AB02	-5.68571
D001145	Arrhythmia	Orciprenaline	DB00816	R03CB03,R03AB03	-5.685
D001145	Arrhythmia	Ritodrine	DB00867	G02CA01	-5.685
D001145	Arrhythmia	Procaterol	DB01366	R03CC08,R03AC16	-5.685
D001145	Arrhythmia	Bambuterol	DB01408	R03CC12	-5.685
D023921	Coronary Stenosis	Telmisartan	DB00966	C09CA07	-5.68137
D006976	Hypertension, Pulmonary	Moexipril	DB00691	C09AA13	-5.67026
D006976	Hypertension, Pulmonary	Lisinopril	DB00722	C09AA03	-5.67026
D002318	Cardiovascular Diseases	Minocycline	DB01017	A01AB23,J01AA08	-5.66917
D006977	Hypertension, Renal	Nortriptyline	DB00540	N06AA10	-5.66646
D023903	Coronary Restenosis	Tasosartan	DB01349	C09CA05	-5.66474
D006332	Cardiomegaly	Norepinephrine	DB00368	G02BA03,G03AC03,C01CA03	-5.66435
D006976	Hypertension, Pulmonary	Tegaserod	DB01079	A03AE02	-5.66137
D001145	Arrhythmia	Droxidopa	DB06262	C01CA27	-5.65709
D006977	Hypertension, Renal	Guanfacine	DB01018	C02AC02	-5.65267
D003324	Coronary artery disease	Glucosamine	DB01296	M01AX05	-5.64199
D003324	Coronary artery disease	L-Methionine	DB00134	V03AB26	-5.63826
D006973	Hypertension	Thioridazine	DB00679	N05AC02	-5.63789
D006977	Hypertension, Renal	Captopril	DB01197	C09AA01	-5.63392
D002318	Cardiovascular Diseases	Donepezil	DB00843	N06DA02	-5.63
D006331	Myocardial Disease	Dipivefrin	DB00449	S01EA02	-5.62746
D006977	Hypertension, Renal	Methyldopa	DB00968	C02AB01,C02AB02	-5.62576
D050197	Atherosclerosis	Clenbuterol	DB01407	R03CC13,R03AC14	-5.62329
D003324	Coronary artery disease	Indomethacin	DB00328	M01AB01,C01EB03	-5.62265
D006333	Heart failure	Carvedilol	DB01136	C07AG02	-5.61837
D050197	Atherosclerosis	Mifepristone	DB00834	G03XB01	-5.6181
D002340	Carotid Artery Diseases	Indomethacin	DB00328	M01AB01,C01EB03	-5.61221
D002318	Cardiovascular Diseases	Nefazodone	DB01149	N06AX06	-5.60936
D006973	Hypertension	Indomethacin	DB00328	M01AB01,C01EB03	-5.59708
D018376	Cardiovascular Abnormalities	Phenylbutazone	DB00812	M01AA01,M02AA01	-5.5964
D006977	Hypertension, Renal	Maprotiline	DB00934	N06AA21	-5.59639
D006323	Heart Arrest	Captopril	DB01197	C09AA01	-5.59291
D006327	Heart Block	Captopril	DB01197	C09AA01	-5.59058
D002340	Carotid Artery Diseases	Balsalazide	DB01014	A07EC04	-5.59004
D050197	Atherosclerosis	Fenofibrate	DB01039	C10AB05	-5.58848
D050197	Atherosclerosis	Dipivefrin	DB00449	S01EA02	-5.58368
D006323	Heart Arrest	Droxidopa	DB06262	C01CA27	-5.58144
D006977	Hypertension, Renal	Thioridazine	DB00679	N05AC02	-5.56263
D002318	Cardiovascular Diseases	Miconazole	DB01110	A01AB09,A07AC01,D01AC02,G01AF04,J02AB01,S02AA13	-5.56154
D006977	Hypertension, Renal	Propranolol	DB00571	C07AA05	-5.55666
D006323	Heart Arrest	Metoprolol	DB00264	C07AB02,C07AB52	-5.55643
D006323	Heart Arrest	Timolol	DB00373	C07AA06,S01ED01	-5.55643
D006323	Heart Arrest	Bisoprolol	DB00612	C07AB07	-5.55643
D006323	Heart Arrest	Arbutamine	DB01102	C01CA22	-5.55643
D006323	Heart Arrest	Nadolol	DB01203	C07AA12	-5.55643
D006323	Heart Arrest	Bupranolol	DB08808	C07AA19	-5.55643
D006323	Heart Arrest	Salmeterol	DB00938	R03AC12	-5.55643
D006323	Heart Arrest	Formoterol	DB00983	R03AC13	-5.55643
D006323	Heart Arrest	Levobunolol	DB01210	S01ED03	-5.55643
D006323	Heart Arrest	Fenoterol	DB01288	R03CC04,G02CA03,R03AC04	-5.55643
D003328	Coronary Thrombosis	Tolmetin	DB00500	M01AB03,M02AA21	-5.55192
D002318	Cardiovascular Diseases	Nilotinib	DB04868	L01XE08	-5.54473
D006331	Myocardial Disease	Epoprostenol	DB01240	B01AC09	-5.54101
D006976	Hypertension, Pulmonary	Minaprine	DB00805	N06AX07	-5.53389
D050197	Atherosclerosis	Ticlopidine	DB00208	B01AC05	-5.53273
D050197	Atherosclerosis	Clopidogrel	DB00758	B01AC04	-5.53273
D050197	Atherosclerosis	Prasugrel	DB06209	B01AC22	-5.53273
D050197	Atherosclerosis	Ticagrelor	DB08816	B01AC24	-5.53273
D018376	Cardiovascular Abnormalities	Telmisartan	DB00966	C09CA07	-5.53201
D006973	Hypertension	Bromocriptine	DB01200	G02CB01,N04BC01	-5.53084
D002318	Cardiovascular Diseases	Amlodipine	DB00381	C08CA01	-5.52722
D006332	Cardiomegaly	Doxazosin	DB00590	C02CA04	-5.52145
D001145	Arrhythmia	Glyburide	DB01016	A10BB01	-5.51974
D002318	Cardiovascular Diseases	Bepridil	DB01244	C08EA02	-5.51944
D006973	Hypertension	Molindone	DB01618	N05AE02	-5.51444
D018376	Cardiovascular Abnormalities	Etoricoxib	DB01628	M01AH05	-5.51232
D006333	Heart failure	Labetalol	DB00598	C07AG01	-5.51187
D002318	Cardiovascular Diseases	Yohimbine	DB01392	G04BE04	-5.50479
D003324	Coronary artery disease	Clenbuterol	DB01407	R03CC13,R03AC14	-5.50443
D006976	Hypertension, Pulmonary	Diethylcarbamazine	DB00711	P02CB02	-5.50287
D003328	Coronary Thrombosis	Captopril	DB01197	C09AA01	-5.49671
D002318	Cardiovascular Diseases	Terazosin	DB01162	G04CA03	-5.48391
D006332	Cardiomegaly	Epinephrine	DB00668	A01AD01,B02BC09,C01CA03,C01CA24,R01AA14,R03AA01,S01EA01	-5.48063
D002340	Carotid Artery Diseases	Acetohydroxamic Acid	DB00551	G04BX03	-5.47945
D002318	Cardiovascular Diseases	Caffeine	DB00201	N06BC01,N02BE01	-5.47868
D006331	Myocardial Disease	Anagrelide	DB00261	L01XX35	-5.47817
D006331	Myocardial Disease	Treprostinil	DB00374	B01AC21	-5.47648
D006976	Hypertension, Pulmonary	Ramipril	DB00178	C09AA05	-5.47605
D006976	Hypertension, Pulmonary	Fosinopril	DB00492	C09AA09	-5.47605
D006976	Hypertension, Pulmonary	Trandolapril	DB00519	C09AA10	-5.47605
D006976	Hypertension, Pulmonary	Benazepril	DB00542	C09AA07	-5.47605
D006976	Hypertension, Pulmonary	Enalapril	DB00584	C09AA02	-5.47605
D006976	Hypertension, Pulmonary	Perindopril	DB00790	C09AA04	-5.47605
D006976	Hypertension, Pulmonary	Quinapril	DB00881	C09AA06	-5.47605
D006976	Hypertension, Pulmonary	Rescinnamine	DB01180	C02AA01	-5.47605
D006976	Hypertension, Pulmonary	Cilazapril	DB01340	C09AA08	-5.47605
D006976	Hypertension, Pulmonary	Spirapril	DB01348	C09AA11	-5.47605
D006331	Myocardial Disease	Balsalazide	DB01014	A07EC04	-5.47315
D006973	Hypertension	Quetiapine	DB01224	N05AH04	-5.46993
D006331	Myocardial Disease	Perhexiline	DB01074	C08EX02	-5.46991
D006973	Hypertension	Nilvadipine	DB06712	C08CA10	-5.46513
D006331	Myocardial Disease	Aminophylline	DB01223	R03DA05	-5.46241
D002318	Cardiovascular Diseases	Amoxapine	DB00543	N06AA17	-5.46079
D006977	Hypertension, Renal	Yohimbine	DB01392	G04BE04	-5.46037
D018376	Cardiovascular Abnormalities	Bimatoprost	DB00905	S01EE03	-5.45996
D003330	Coronary Vessel Anomalies	Amrinone	DB01427	C01CE01	-5.45747
D006973	Hypertension	Fludrocortisone	DB00687	H02AA02	-5.45497
D050197	Atherosclerosis	Estrone	DB00655	G03CA07,G03CC04	-5.45369
D054144	Heart Failure, Diastolic	Fluoxetine	DB00472	N06AB03	-5.45272
D006973	Hypertension	Acitretin	DB00459	D05BB02	-5.45197
D002318	Cardiovascular Diseases	Menadione	DB00170	B02BA02	-5.45089
D006331	Myocardial Disease	Progesterone	DB00396	G03AC06,G03DA02,G03DA03,G03DA04,L02AB02	-5.44276
D002318	Cardiovascular Diseases	Pentoxifylline	DB00806	C04AD03	-5.44112
D006973	Hypertension	Epinephrine	DB00668	A01AD01,B02BC09,C01CA03,C01CA24,R01AA14,R03AA01,S01EA01	-5.43842
D002318	Cardiovascular Diseases	Mesalazine	DB00244	A07EC02	-5.43675
D023921	Coronary Stenosis	Epoprostenol	DB01240	B01AC09	-5.42756
D002318	Cardiovascular Diseases	Orphenadrine	DB01173	M03BC01,N04AB02	-5.42544
D006977	Hypertension, Renal	Apraclonidine	DB00964	S01EA03	-5.42498
D003324	Coronary artery disease	Montelukast	DB00471	R03DC03	-5.42469
D002318	Cardiovascular Diseases	Ergotamine	DB00696	N02CA01,N02CA02	-5.4245
D006333	Heart failure	Sotalol	DB00489	C07AA07,C07AA57	-5.42368
D006977	Hypertension, Renal	Fluoxetine	DB00472	N06AB03	-5.42153
D006331	Myocardial Disease	Ticlopidine	DB00208	B01AC05	-5.41639
D006331	Myocardial Disease	Clopidogrel	DB00758	B01AC04	-5.41639
D006331	Myocardial Disease	Prasugrel	DB06209	B01AC22	-5.41639
D006331	Myocardial Disease	Ticagrelor	DB08816	B01AC24	-5.41639
D006977	Hypertension, Renal	Carbimazole	DB00389	H03BB01	-5.41605
D006977	Hypertension, Renal	Propylthiouracil	DB00550	H03BA02	-5.41605
D006977	Hypertension, Renal	Methimazole	DB00763	H03BB02	-5.41605
D006332	Cardiomegaly	Glucosamine	DB01296	M01AX05	-5.41454
D002340	Carotid Artery Diseases	Menadione	DB00170	B02BA02	-5.41416
D006327	Heart Block	Dofetilide	DB00204	C01BD04	-5.40768
D018376	Cardiovascular Abnormalities	Indomethacin	DB00328	M01AB01,C01EB03	-5.40503
D006977	Hypertension, Renal	Clenbuterol	DB01407	R03CC13,R03AC14	-5.40426
D003324	Coronary artery disease	Topotecan	DB01030	L01XX17	-5.40158
D050197	Atherosclerosis	Anagrelide	DB00261	L01XX35	-5.40119
D006973	Hypertension	Trimipramine	DB00726	N06AA06	-5.39853
D001145	Arrhythmia	Etomidate	DB00292	N01AX07	-5.39705
D006973	Hypertension	Perphenazine	DB00850	N05AB03	-5.39446
D006323	Heart Arrest	Apraclonidine	DB00964	S01EA03	-5.38716
D023921	Coronary Stenosis	Tasosartan	DB01349	C09CA05	-5.38539
D006973	Hypertension	Trifluoperazine	DB00831	N05AB06	-5.37918
D002318	Cardiovascular Diseases	Bezafibrate	DB01393	C10AB02	-5.37839
D003329	Coronary Vasospasm	Bosentan	DB00559	C02KX01	-5.37282
D003329	Coronary Vasospasm	Sitaxentan	DB06268	C02KX03	-5.37282
D006332	Cardiomegaly	Metoprolol	DB00264	C07AB02,C07AB52	-5.37278
D006332	Cardiomegaly	Timolol	DB00373	C07AA06,S01ED01	-5.37278
D006332	Cardiomegaly	Bisoprolol	DB00612	C07AB07	-5.37278
D006332	Cardiomegaly	Arbutamine	DB01102	C01CA22	-5.37278
D006332	Cardiomegaly	Nadolol	DB01203	C07AA12	-5.37278
D006332	Cardiomegaly	Bupranolol	DB08808	C07AA19	-5.37278
D006332	Cardiomegaly	Salmeterol	DB00938	R03AC12	-5.37278
D006332	Cardiomegaly	Formoterol	DB00983	R03AC13	-5.37278
D006332	Cardiomegaly	Levobunolol	DB01210	S01ED03	-5.37278
D006332	Cardiomegaly	Fenoterol	DB01288	R03CC04,G02CA03,R03AC04	-5.37278
D002318	Cardiovascular Diseases	Diflunisal	DB00861	N02BA11	-5.3656
D006973	Hypertension	Tamsulosin	DB00706	G04CA02	-5.36499
D003324	Coronary artery disease	Tetracycline	DB00759	A01AB13,D06AA04,J01AA07,S01AA09,S02AA08,S03AA02,A01AB21,S01AA02,J01AA06,J01AA09,S01AA04,G01AA07,D06AA02,D06AA03,J01AA03	-5.36013
D018376	Cardiovascular Abnormalities	Tolmetin	DB00500	M01AB03,M02AA21	-5.35773
D006977	Hypertension, Renal	Escitalopram	DB01175	N06AB10	-5.35747
D001145	Arrhythmia	Carvedilol	DB01136	C07AG02	-5.3508
D003324	Coronary artery disease	Dipivefrin	DB00449	S01EA02	-5.34558
D002318	Cardiovascular Diseases	Doxazosin	DB00590	C02CA04	-5.34479
D006327	Heart Block	Orphenadrine	DB01173	M03BC01,N04AB02	-5.3419
D006323	Heart Arrest	Ibutilide	DB00308	C01BD05	-5.33932
D006973	Hypertension	Progesterone	DB00396	G03AC06,G03DA02,G03DA03,G03DA04,L02AB02	-5.33301
D003324	Coronary artery disease	Balsalazide	DB01014	A07EC04	-5.33163
D054144	Heart Failure, Diastolic	Trospium	DB00209	G04BD09	-5.32794
D054144	Heart Failure, Diastolic	Oxyphenonium	DB00219	A03AB03	-5.32794
D054144	Heart Failure, Diastolic	Propantheline	DB00782	A03AB05	-5.32794
D054144	Heart Failure, Diastolic	Cyclopentolate	DB00979	S01FA04	-5.32794
D006973	Hypertension	Aripiprazole	DB01238	N05AX12	-5.3259
D006973	Hypertension	Methotrimeprazine	DB01403	N05AA02	-5.32364
D002318	Cardiovascular Diseases	Mifepristone	DB00834	G03XB01	-5.32294
D023903	Coronary Restenosis	Ramipril	DB00178	C09AA05	-5.31406
D023903	Coronary Restenosis	Fosinopril	DB00492	C09AA09	-5.31406
D023903	Coronary Restenosis	Trandolapril	DB00519	C09AA10	-5.31406
D023903	Coronary Restenosis	Benazepril	DB00542	C09AA07	-5.31406
D023903	Coronary Restenosis	Enalapril	DB00584	C09AA02	-5.31406
D023903	Coronary Restenosis	Perindopril	DB00790	C09AA04	-5.31406
D023903	Coronary Restenosis	Quinapril	DB00881	C09AA06	-5.31406
D023903	Coronary Restenosis	Rescinnamine	DB01180	C02AA01	-5.31406
D023903	Coronary Restenosis	Cilazapril	DB01340	C09AA08	-5.31406
D023903	Coronary Restenosis	Spirapril	DB01348	C09AA11	-5.31406
D006977	Hypertension, Renal	Pindolol	DB00960	C07AA03,C07AA14,C07AA17	-5.31319
D003324	Coronary artery disease	Sotalol	DB00489	C07AA07,C07AA57	-5.31153
D054144	Heart Failure, Diastolic	Metixene	DB00340	N04AA03	-5.31115
D054144	Heart Failure, Diastolic	Trihexyphenidyl	DB00376	N04AA01	-5.31115
D054144	Heart Failure, Diastolic	Procyclidine	DB00387	N04AA04	-5.31115
D054144	Heart Failure, Diastolic	Darifenacin	DB00496	G04BD10	-5.31115
D054144	Heart Failure, Diastolic	Atropine	DB00572	A03BA01,A03BB02,N04AC01,N04AC30,S01FA01,S01FA05,A03BA03	-5.31115
D054144	Heart Failure, Diastolic	Pirenzepine	DB00670	A02BX03	-5.31115
D054144	Heart Failure, Diastolic	Glycopyrrolate	DB00986	A03AB02	-5.31115
D054144	Heart Failure, Diastolic	Oxybutynin	DB01062	G04BD04	-5.31115
D054144	Heart Failure, Diastolic	Solifenacin	DB01591	G04BD08	-5.31115
D054144	Heart Failure, Diastolic	Fesoterodine	DB06702	G04BD11	-5.31115
D002318	Cardiovascular Diseases	Rosiglitazone	DB00412	A10BG02	-5.30683
D002318	Cardiovascular Diseases	Sucralfate	DB00364	A02BX02	-5.30612
D006333	Heart failure	Epinephrine	DB00668	A01AD01,B02BC09,C01CA03,C01CA24,R01AA14,R03AA01,S01EA01	-5.30453
D002318	Cardiovascular Diseases	Diazoxide	DB01119	C02DA01,V03AH01	-5.29938
D003324	Coronary artery disease	Captopril	DB01197	C09AA01	-5.29719
D001145	Arrhythmia	Isoprenaline	DB01064	C01CA02,D08AX05	-5.29633
D006973	Hypertension	Balsalazide	DB01014	A07EC04	-5.28954
D002318	Cardiovascular Diseases	Chloroquine	DB00608	P01BA01,P01BA02	-5.28874
D050197	Atherosclerosis	Glucosamine	DB01296	M01AX05	-5.28731
D006977	Hypertension, Renal	Naphazoline	DB06711	R01AA08	-5.28397
D002318	Cardiovascular Diseases	Phentolamine	DB00692	C04AB01,G04BE05	-5.28334
D023921	Coronary Stenosis	Ramipril	DB00178	C09AA05	-5.283
D023921	Coronary Stenosis	Fosinopril	DB00492	C09AA09	-5.283
D023921	Coronary Stenosis	Trandolapril	DB00519	C09AA10	-5.283
D023921	Coronary Stenosis	Benazepril	DB00542	C09AA07	-5.283
D023921	Coronary Stenosis	Enalapril	DB00584	C09AA02	-5.283
D023921	Coronary Stenosis	Perindopril	DB00790	C09AA04	-5.283
D023921	Coronary Stenosis	Quinapril	DB00881	C09AA06	-5.283
D023921	Coronary Stenosis	Rescinnamine	DB01180	C02AA01	-5.283
D023921	Coronary Stenosis	Cilazapril	DB01340	C09AA08	-5.283
D023921	Coronary Stenosis	Spirapril	DB01348	C09AA11	-5.283
D023903	Coronary Restenosis	Menadione	DB00170	B02BA02	-5.28294
D006331	Myocardial Disease	Miconazole	DB01110	A01AB09,A07AC01,D01AC02,G01AF04,J02AB01,S02AA13	-5.27987
D006973	Hypertension	Perhexiline	DB01074	C08EX02	-5.27658
D009202	Cardiomyopathy	Isoprenaline	DB01064	C01CA02,D08AX05	-5.27249
D002318	Cardiovascular Diseases	Glyburide	DB01016	A10BB01	-5.26898
D050197	Atherosclerosis	Carvedilol	DB01136	C07AG02	-5.26824
D006973	Hypertension	Thioproperazine	DB01622	N05AB08	-5.26788
D006333	Heart failure	Norepinephrine	DB00368	G02BA03,G03AC03,C01CA03	-5.26432
D001145	Arrhythmia	Moexipril	DB00691	C09AA13	-5.26421
D001145	Arrhythmia	Lisinopril	DB00722	C09AA03	-5.26421
D006977	Hypertension, Renal	Olanzapine	DB00334	N05AH03	-5.26396
D006327	Heart Block	Clotrimazole	DB00257	A01AB18,D01AC01,G01AF02	-5.25591
D023921	Coronary Stenosis	Imiquimod	DB00724	D06BB10	-5.24952
D006977	Hypertension, Renal	Mirtazapine	DB00370	N06AX11	-5.24852
D006973	Hypertension	Megestrol acetate	DB00351	G03AC05,G03DB02,L02AB01,G03DB04	-5.24788
D006977	Hypertension, Renal	Flupentixol	DB00875	N05AF01	-5.24685
D002318	Cardiovascular Diseases	Trazodone	DB00656	N06AX05	-5.24328
D006973	Hypertension	Nifedipine	DB01115	C08CA05	-5.24146
D006973	Hypertension	Verapamil	DB00661	C08DA01	-5.24009
D006323	Heart Arrest	Clenbuterol	DB01407	R03CC13,R03AC14	-5.23988
D003324	Coronary artery disease	Estrone	DB00655	G03CA07,G03CC04	-5.23054
D002340	Carotid Artery Diseases	Remikiren	DB00212	C09XA01	-5.22903
D002340	Carotid Artery Diseases	Aliskiren	DB01258	C09XA02	-5.22903
D003324	Coronary artery disease	Phenoxybenzamine	DB00925	C04AX02	-5.22883
D054144	Heart Failure, Diastolic	Tolterodine	DB01036	G04BD07	-5.22605
D006333	Heart failure	Thalidomide	DB01041	L04AX02	-5.22264
D006323	Heart Arrest	Nisoldipine	DB00401	C08CA07	-5.22248
D001145	Arrhythmia	Bupivacaine	DB00297	N01BB01,N01BB10	-5.22204
D023921	Coronary Stenosis	Moexipril	DB00691	C09AA13	-5.21954
D023921	Coronary Stenosis	Lisinopril	DB00722	C09AA03	-5.21954
D006331	Myocardial Disease	L-Methionine	DB00134	V03AB26	-5.2094
D006976	Hypertension, Pulmonary	Cyclobenzaprine	DB00924	M03BX08	-5.20558
D006331	Myocardial Disease	Glutathione	DB00143	V03AB32	-5.20544
D006977	Hypertension, Renal	Prazosin	DB00457	C02CA01	-5.2044
D002318	Cardiovascular Diseases	Pramipexole	DB00413	N04BC05	-5.20303
D002318	Cardiovascular Diseases	Lisuride	DB00589	G02CB02,N02CA07	-5.20303
D006331	Myocardial Disease	Captopril	DB01197	C09AA01	-5.20228
D006973	Hypertension	Amoxapine	DB00543	N06AA17	-5.19914
D002318	Cardiovascular Diseases	Fluticasone Propionate	DB00588	D07AC17,R01AD08,R03BA05	-5.19517
D002318	Cardiovascular Diseases	Leflunomide	DB01097	L04AA13	-5.19347
D020521	Stroke	Tirofiban	DB00775	B01AC17	-5.19101
D006973	Hypertension	Epoprostenol	DB01240	B01AC09	-5.18684
D054144	Heart Failure, Diastolic	Mequitazine	DB01071	R06AD07	-5.17961
D006331	Myocardial Disease	Propafenone	DB01182	C01BC03	-5.17867
D002340	Carotid Artery Diseases	Allopurinol	DB00437	M04AA01	-5.17486
D002318	Cardiovascular Diseases	Norepinephrine	DB00368	G02BA03,G03AC03,C01CA03	-5.1724
D023921	Coronary Stenosis	Chlorotrianisene	DB00269	G03CA06	-5.17214
D023921	Coronary Stenosis	Conjugated Estrogens	DB00286	G03CA57	-5.17214
D023921	Coronary Stenosis	Clomifene	DB00882	G03GB02	-5.17214
D023921	Coronary Stenosis	Dienestrol	DB00890	G03CB01,G03CC02	-5.17214
D023921	Coronary Stenosis	Fulvestrant	DB00947	L02BA03	-5.17214
D018376	Cardiovascular Abnormalities	Carbetocin	DB01282	H01BB03	-5.17044
D006973	Hypertension	Minaprine	DB00805	N06AX07	-5.17007
D002318	Cardiovascular Diseases	Epinastine	DB00751	R06AX24,S01GX10	-5.16176
D003324	Coronary artery disease	Spironolactone	DB00421	C03DA01	-5.16019
D002318	Cardiovascular Diseases	Prazosin	DB00457	C02CA01	-5.15998
D006977	Hypertension, Renal	Haloperidol	DB00502	N05AD01	-5.15916
D018376	Cardiovascular Abnormalities	Mefenamic acid	DB00784	M01AG01	-5.158
D003324	Coronary artery disease	Chloroquine	DB00608	P01BA01,P01BA02	-5.15735
D003324	Coronary artery disease	Bezafibrate	DB01393	C10AB02	-5.1566
D002318	Cardiovascular Diseases	Ibudilast	DB05266	R03DC04	-5.15184
D002340	Carotid Artery Diseases	Sulfasalazine	DB00795	A07EC01	-5.14458
D006973	Hypertension	Bendroflumethiazide	DB00436	C03AA01	-5.13393
D006332	Cardiomegaly	Telmisartan	DB00966	C09CA07	-5.12925
D023921	Coronary Stenosis	Dipivefrin	DB00449	S01EA02	-5.12542
D002318	Cardiovascular Diseases	Niflumic Acid	DB04552	M01AX02|M02AA17	-5.12538
D006973	Hypertension	Yohimbine	DB01392	G04BE04	-5.12401
D006331	Myocardial Disease	Fludrocortisone	DB00687	H02AA02	-5.12324
D006973	Hypertension	Labetalol	DB00598	C07AG01	-5.1197
D002318	Cardiovascular Diseases	Loperamide	DB00836	A07DA03,A07DA05	-5.11853
D001145	Arrhythmia	Brimonidine	DB00484	S01EA05	-5.11494
D001145	Arrhythmia	Lofexidine	DB04948	N07BC04	-5.11494
D002318	Cardiovascular Diseases	Citalopram	DB00215	N06AB04,N06AB10	-5.11348
D006976	Hypertension, Pulmonary	Mitotane	DB00648	L01XX23	-5.10959
D006977	Hypertension, Renal	Amlodipine	DB00381	C08CA01	-5.10899
D003328	Coronary Thrombosis	Enoxaparin	DB01225	B01AB05,B01AB01	-5.10809
D054144	Heart Failure, Diastolic	Tolcapone	DB00323	N04BX01	-5.10789
D054144	Heart Failure, Diastolic	Entacapone	DB00494	N04BX02	-5.10789
D003324	Coronary artery disease	Ticlopidine	DB00208	B01AC05	-5.10417
D003324	Coronary artery disease	Clopidogrel	DB00758	B01AC04	-5.10417
D003324	Coronary artery disease	Prasugrel	DB06209	B01AC22	-5.10417
D003324	Coronary artery disease	Ticagrelor	DB08816	B01AC24	-5.10417
D002340	Carotid Artery Diseases	Chlorotrianisene	DB00269	G03CA06	-5.09912
D002340	Carotid Artery Diseases	Conjugated Estrogens	DB00286	G03CA57	-5.09912
D002340	Carotid Artery Diseases	Clomifene	DB00882	G03GB02	-5.09912
D002340	Carotid Artery Diseases	Dienestrol	DB00890	G03CB01,G03CC02	-5.09912
D002340	Carotid Artery Diseases	Fulvestrant	DB00947	L02BA03	-5.09912
D003328	Coronary Thrombosis	Clemastine	DB00283	R06AA04,D04AA14	-5.09912
D003328	Coronary Thrombosis	Cetirizine	DB00341	R06AE07,R06AE09	-5.09912
D003328	Coronary Thrombosis	Dexbrompheniramine	DB00405	R06AB06	-5.09912
D003328	Coronary Thrombosis	Triprolidine	DB00427	R06AX07	-5.09912
D003328	Coronary Thrombosis	Hydroxyzine	DB00557	N05BB01	-5.09912
D003328	Coronary Thrombosis	Azatadine	DB00719	R06AX09	-5.09912
D003328	Coronary Thrombosis	Meclizine	DB00737	R06AE05	-5.09912
D003328	Coronary Thrombosis	Carbinoxamine	DB00748	R06AA08	-5.09912
D003328	Coronary Thrombosis	Tripelennamine	DB00792	D04AA04,R06AC04	-5.09912
D003328	Coronary Thrombosis	Methdilazine	DB00902	R06AD04	-5.09912
D003328	Coronary Thrombosis	Fexofenadine	DB00950	R06AX26	-5.09912
D003328	Coronary Thrombosis	Desloratadine	DB00967	R06AX27	-5.09912
D003328	Coronary Thrombosis	Emedastine	DB01084	S01GX06	-5.09912
D003328	Coronary Thrombosis	Diphenylpyraline	DB01146	R06AA07	-5.09912
D003328	Coronary Thrombosis	Bromodiphenhydramine	DB01237	R06AA01	-5.09912
D003328	Coronary Thrombosis	Alimemazine	DB01246	D04AA10,R06AD02,R06AD05,R06AD01	-5.09912
D003328	Coronary Thrombosis	Phenindamine	DB01619	R06AX04	-5.09912
D003328	Coronary Thrombosis	Clofedanol	DB04837	R05DB10	-5.09912
D003328	Coronary Thrombosis	Alcaftadine	DB06766	S01GX11	-5.09912
D003328	Coronary Thrombosis	Antazoline	DB08799	R01AC04	-5.09912
D003328	Coronary Thrombosis	Isothipendyl	DB08802	D04AA22|R06AD09	-5.09912
D050197	Atherosclerosis	Topotecan	DB01030	L01XX17	-5.09912
D006331	Myocardial Disease	Flutamide	DB00499	L02BB01	-5.09598
D002318	Cardiovascular Diseases	Agomelatine	DB06594	N06AX22	-5.09406
D054144	Heart Failure, Diastolic	Dexfenfluramine	DB01191	A08AA04	-5.09265
D002318	Cardiovascular Diseases	Fluphenazine	DB00623	N05AB02	-5.09143
D050197	Atherosclerosis	Dexamethasone	DB01234	A01AC02,C05AA09,D07AB19,D07XB05,D10AA03,H02AB02,R01AD03,S01BA01,S01CB01,S02BA06,S03BA01	-5.09048
D002318	Cardiovascular Diseases	Zonisamide	DB00909	N03AX15	-5.08468
D006327	Heart Block	Astemizole	DB00637	R06AX11	-5.08255
D001145	Arrhythmia	Prazosin	DB00457	C02CA01	-5.08086
D006973	Hypertension	Terazosin	DB01162	G04CA03	-5.07859
D003324	Coronary artery disease	Fenofibrate	DB01039	C10AB05	-5.07483
D003328	Coronary Thrombosis	Sildenafil	DB00203	G04BE03	-5.07193
D018376	Cardiovascular Abnormalities	Medroxyprogesterone Acetate	DB00603	G03AC06,G03DA02,L02AB02	-5.06892
D050197	Atherosclerosis	Fludrocortisone	DB00687	H02AA02	-5.06885
D002318	Cardiovascular Diseases	Tazarotene	DB00799	D05AX05	-5.0641
D009202	Cardiomyopathy	Celecoxib	DB00482	L01XX33,M01AH01	-5.06184
D006327	Heart Block	Doxorubicin	DB00997	L01DB01	-5.06105
D002318	Cardiovascular Diseases	Cabergoline	DB00248	G02CB03,N04BC06	-5.05899
D002318	Cardiovascular Diseases	Ropinirole	DB00268	N04BC04	-5.05899
D006977	Hypertension, Renal	Amoxapine	DB00543	N06AA17	-5.05386
D023903	Coronary Restenosis	Phentermine	DB00191	A08AA01,C01CA11	-5.05326
D023903	Coronary Restenosis	Pargyline	DB01626	C02KC01,C02LL01	-5.05326
D023903	Coronary Restenosis	Tranylcypromine	DB00752	N06AF04	-5.05326
D023903	Coronary Restenosis	Selegiline	DB01037	N04BD01	-5.05326
D023903	Coronary Restenosis	Isocarboxazid	DB01247	N06AF01	-5.05326
D003328	Coronary Thrombosis	Ibuprofen	DB01050	C01EB16,G02CC01,M01AE01,M01AE14,M02AA13	-5.05207
D003328	Coronary Thrombosis	Nabumetone	DB00461	M01AX01	-5.05207
D003328	Coronary Thrombosis	Ketorolac	DB00465	M01AB15,S01BC05	-5.05207
D003328	Coronary Thrombosis	Tenoxicam	DB00469	M01AC02	-5.05207
D003328	Coronary Thrombosis	Piroxicam	DB00554	M01AC01,M02AA07,S01BC06	-5.05207
D003328	Coronary Thrombosis	Fenoprofen	DB00573	M01AE04	-5.05207
D003328	Coronary Thrombosis	Naproxen	DB00788	G02CC02,M01AE02,M02AA12	-5.05207
D003328	Coronary Thrombosis	Meloxicam	DB00814	M01AC06	-5.05207
D003328	Coronary Thrombosis	Suprofen	DB00870	M01AE07	-5.05207
D003328	Coronary Thrombosis	Bromfenac	DB00963	S01BC11	-5.05207
D003328	Coronary Thrombosis	Oxaprozin	DB00991	M01AE12	-5.05207
D003328	Coronary Thrombosis	Lumiracoxib	DB01283	M01AH06	-5.05207
D003328	Coronary Thrombosis	Bismuth Subsalicylate	DB01294	A02BX05,A02BA07,A02BX12	-5.05207
D003328	Coronary Thrombosis	Salsalate	DB01399	N02BA06	-5.05207
D003328	Coronary Thrombosis	Antipyrine	DB01435	N02BB01,S02DA03	-5.05207
D003328	Coronary Thrombosis	Tiaprofenic acid	DB01600	M01AE11	-5.05207
D003328	Coronary Thrombosis	Lornoxicam	DB06725	M01AC05	-5.05207
D003328	Coronary Thrombosis	Nepafenac	DB06802	S01BC10	-5.05207
D006973	Hypertension	Hexachlorophene	DB00756	D08AE01	-5.05073
D002318	Cardiovascular Diseases	Trimipramine	DB00726	N06AA06	-5.04357
D001145	Arrhythmia	Phenoxybenzamine	DB00925	C04AX02	-5.04176
D002318	Cardiovascular Diseases	Buspirone	DB00490	N05BE01	-5.0409
D002318	Cardiovascular Diseases	Oxymetazoline	DB00935	R01AA05,R01AB07,S01GA04	-5.03772
D003324	Coronary artery disease	Anagrelide	DB00261	L01XX35	-5.03738
D050197	Atherosclerosis	L-Carnitine	DB00583	A16AA01	-5.03688
D018376	Cardiovascular Abnormalities	Dinoprostone	DB00917	G02AD02	-5.03605
D050197	Atherosclerosis	Epoprostenol	DB01240	B01AC09	-5.03528
D006323	Heart Arrest	Bethanidine	DB00217	C02CC01	-5.0335
D003328	Coronary Thrombosis	Aminocaproic Acid	DB00513	B02AA01	-5.03132
D006333	Heart failure	Alprenolol	DB00866	C07AA01	-5.03068
D002318	Cardiovascular Diseases	Nifedipine	DB01115	C08CA05	-5.02558
D009202	Cardiomyopathy	Terbutaline	DB00871	R03AC03,R03CC03	-5.02425
D054144	Heart Failure, Diastolic	Brompheniramine	DB00835	R06AB01,R06AB06	-5.01387
D054144	Heart Failure, Diastolic	Diphenhydramine	DB01075	D04AA32,D04AA33,R06AA02	-5.01387
D006973	Hypertension	Fluticasone Propionate	DB00588	D07AC17,R01AD08,R03BA05	-5.01375
D006977	Hypertension, Renal	Loxapine	DB00408	N05AH01	-5.01232
D006331	Myocardial Disease	Megestrol acetate	DB00351	G03AC05,G03DB02,L02AB01,G03DB04	-5.00393
D006973	Hypertension	Ziprasidone	DB00246	N05AE04	-5.00383
D006331	Myocardial Disease	Tacrine	DB00382	N06AA18,N06DA01	-5.00331
D006331	Myocardial Disease	Adenosine	DB00640	C01EB10	-5.003
D002318	Cardiovascular Diseases	Ethopropazine	DB00392	N04AA05	-5.00225
D006973	Hypertension	L-Methionine	DB00134	V03AB26	-5.0011
D006332	Cardiomegaly	Thalidomide	DB01041	L04AX02	-4.99711
D006331	Myocardial Disease	Sertindole	DB06144	N05AE03	-4.99434
D050197	Atherosclerosis	Glutathione	DB00143	V03AB32	-4.99263
D003324	Coronary artery disease	Glutathione	DB00143	V03AB32	-4.99186
D002318	Cardiovascular Diseases	Nimodipine	DB00393	C08CA06	-4.98622
D006333	Heart failure	Propafenone	DB01182	C01BC03	-4.98322
D050197	Atherosclerosis	Icosapent	DB00159	C10AX06	-4.9829
D050197	Atherosclerosis	Montelukast	DB00471	R03DC03	-4.98238
D006973	Hypertension	Nicardipine	DB00622	C08CA04	-4.97513
D001145	Arrhythmia	Alprenolol	DB00866	C07AA01	-4.97195
D006973	Hypertension	Promazine	DB00420	N05AA03,N05AA02,N05AA01,N05AA04,N05AA05	-4.96925
D006977	Hypertension, Renal	Clemastine	DB00283	R06AA04,D04AA14	-4.96394
D006977	Hypertension, Renal	Cetirizine	DB00341	R06AE07,R06AE09	-4.96394
D006977	Hypertension, Renal	Dexbrompheniramine	DB00405	R06AB06	-4.96394
D006977	Hypertension, Renal	Triprolidine	DB00427	R06AX07	-4.96394
D006977	Hypertension, Renal	Hydroxyzine	DB00557	N05BB01	-4.96394
D006977	Hypertension, Renal	Azatadine	DB00719	R06AX09	-4.96394
D006977	Hypertension, Renal	Meclizine	DB00737	R06AE05	-4.96394
D006977	Hypertension, Renal	Carbinoxamine	DB00748	R06AA08	-4.96394
D006977	Hypertension, Renal	Tripelennamine	DB00792	D04AA04,R06AC04	-4.96394
D006977	Hypertension, Renal	Methdilazine	DB00902	R06AD04	-4.96394
D006977	Hypertension, Renal	Fexofenadine	DB00950	R06AX26	-4.96394
D006977	Hypertension, Renal	Desloratadine	DB00967	R06AX27	-4.96394
D006977	Hypertension, Renal	Emedastine	DB01084	S01GX06	-4.96394
D006977	Hypertension, Renal	Diphenylpyraline	DB01146	R06AA07	-4.96394
D006977	Hypertension, Renal	Bromodiphenhydramine	DB01237	R06AA01	-4.96394
D006977	Hypertension, Renal	Alimemazine	DB01246	D04AA10,R06AD02,R06AD05,R06AD01	-4.96394
D006977	Hypertension, Renal	Phenindamine	DB01619	R06AX04	-4.96394
D006977	Hypertension, Renal	Clofedanol	DB04837	R05DB10	-4.96394
D006977	Hypertension, Renal	Alcaftadine	DB06766	S01GX11	-4.96394
D006977	Hypertension, Renal	Antazoline	DB08799	R01AC04	-4.96394
D006977	Hypertension, Renal	Isothipendyl	DB08802	D04AA22|R06AD09	-4.96394
D006973	Hypertension	Dexamethasone	DB01234	A01AC02,C05AA09,D07AB19,D07XB05,D10AA03,H02AB02,R01AD03,S01BA01,S01CB01,S02BA06,S03BA01	-4.96096
D002318	Cardiovascular Diseases	Loratadine	DB00455	R06AX13,R06AX27,C09AA03	-4.95924
D006323	Heart Arrest	Tizanidine	DB00697	M03BX02	-4.95922
D006973	Hypertension	Captopril	DB01197	C09AA01	-4.95544
D002318	Cardiovascular Diseases	Quinidine	DB00908	C01BA01	-4.95543
D018376	Cardiovascular Abnormalities	Cyanocobalamin	DB00115	B03BA01	-4.95211
D006973	Hypertension	Acepromazine	DB01614	N05AA04	-4.9521
D002318	Cardiovascular Diseases	Thiothixene	DB01623	N05AF04	-4.94899
D006331	Myocardial Disease	Minocycline	DB01017	A01AB23,J01AA08	-4.94639
D003324	Coronary artery disease	Hydroxocobalamin	DB00200	B03BA03,V03AB33	-4.94212
D002318	Cardiovascular Diseases	Suramin	DB04786	P01CX02	-4.93816
D006327	Heart Block	Benzocaine	DB01086	C05AD03,D04AB04,N01BA05,R02AD01,A01AD11	-4.93468
D006327	Heart Block	Ropivacaine	DB00296	N01BB09	-4.93468
D006327	Heart Block	Dyclonine	DB00645	N01BX02|R02AD04	-4.93468
D006327	Heart Block	Proparacaine	DB00807	N01BA04	-4.93468
D006327	Heart Block	Oxybuprocaine	DB00892	D04AB03|S01HA02	-4.93468
D006327	Heart Block	Mepivacaine	DB00961	N01BB03	-4.93468
D006327	Heart Block	Levobupivacaine	DB01002	N01BB10	-4.93468
D001145	Arrhythmia	Paliperidone	DB01267	N05AX13	-4.93386
D050197	Atherosclerosis	Hydroxocobalamin	DB00200	B03BA03,V03AB33	-4.93016
D003328	Coronary Thrombosis	Heparin	DB01109	B01AB01|C05BA03|S01XA14	-4.92997
D003328	Coronary Thrombosis	Lenalidomide	DB00480	L04AX04	-4.92919
D006331	Myocardial Disease	Diclofenac	DB00586	M01AB05,M02AA15,S01BC03,D11AX18	-4.92829
D006327	Heart Block	Phenylbutazone	DB00812	M01AA01,M02AA01	-4.92771
D002318	Cardiovascular Diseases	Lovastatin	DB00227	C10AA02	-4.92672
D001145	Arrhythmia	Epinephrine	DB00668	A01AD01,B02BC09,C01CA03,C01CA24,R01AA14,R03AA01,S01EA01	-4.92482
D001145	Arrhythmia	Telmisartan	DB00966	C09CA07	-4.91974
D006331	Myocardial Disease	Glucosamine	DB01296	M01AX05	-4.91822
D009202	Cardiomyopathy	Sotalol	DB00489	C07AA07,C07AA57	-4.91796
D006973	Hypertension	Phenylpropanolamine	DB00397	R01BA01	-4.91517
D023903	Coronary Restenosis	Tirofiban	DB00775	B01AC17	-4.90792
D001145	Arrhythmia	Lidocaine	DB00281	C01BB01,C05AD01,D04AB01,N01BB02,R02AD02,S01HA07,S02DA01,A01AD11	-4.90698
D006976	Hypertension, Pulmonary	Phenylbutazone	DB00812	M01AA01,M02AA01	-4.90637
D002318	Cardiovascular Diseases	Amisulpride	DB06288	N05AL05	-4.90519
D050197	Atherosclerosis	Tetracycline	DB00759	A01AB13,D06AA04,J01AA07,S01AA09,S02AA08,S03AA02,A01AB21,S01AA02,J01AA06,J01AA09,S01AA04,G01AA07,D06AA02,D06AA03,J01AA03	-4.90072
D006332	Cardiomegaly	Orciprenaline	DB00816	R03CB03,R03AB03	-4.89653
D006332	Cardiomegaly	Ritodrine	DB00867	G02CA01	-4.89653
D006332	Cardiomegaly	Procaterol	DB01366	R03CC08,R03AC16	-4.89653
D006332	Cardiomegaly	Bambuterol	DB01408	R03CC12	-4.89653
D006977	Hypertension, Renal	Imipramine	DB00458	N06AA02,N06AA03,N06AA06	-4.8949
D006973	Hypertension	Droperidol	DB00450	N01AX01,N05AD08	-4.89204
D006332	Cardiomegaly	Cefazolin	DB01327	J01DB04	-4.89165
D006973	Hypertension	Loxapine	DB00408	N05AH01	-4.88627
D006327	Heart Block	Phenytoin	DB00252	N03AB02,N03AB04,N03AB05	-4.88341
D006973	Hypertension	Nefazodone	DB01149	N06AX06	-4.87833
D050197	Atherosclerosis	Malathion	DB00772	P03AX03	-4.87705
D050197	Atherosclerosis	Hexafluronium	DB00941	M03AC05	-4.87705
D006331	Myocardial Disease	Droxidopa	DB06262	C01CA27	-4.8741
D002318	Cardiovascular Diseases	Aminophylline	DB01223	R03DA05	-4.87407
D054144	Heart Failure, Diastolic	Maprotiline	DB00934	N06AA21	-4.87304
D002318	Cardiovascular Diseases	Diclofenac	DB00586	M01AB05,M02AA15,S01BC03,D11AX18	-4.87207
D003329	Coronary Vasospasm	Cefazolin	DB01327	J01DB04	-4.86877
D006327	Heart Block	Moexipril	DB00691	C09AA13	-4.86489
D006327	Heart Block	Lisinopril	DB00722	C09AA03	-4.86489
D006977	Hypertension, Renal	Citalopram	DB00215	N06AB04,N06AB10	-4.86372
D003324	Coronary artery disease	Flutamide	DB00499	L02BB01	-4.86335
D006973	Hypertension	Mibefradil	DB01388	C08CX01	-4.863
D006976	Hypertension, Pulmonary	Diclofenac	DB00586	M01AB05,M02AA15,S01BC03,D11AX18	-4.86158
D006331	Myocardial Disease	Niflumic Acid	DB04552	M01AX02|M02AA17	-4.85941
D023921	Coronary Stenosis	Glucosamine	DB01296	M01AX05	-4.85807
D002318	Cardiovascular Diseases	Spironolactone	DB00421	C03DA01	-4.85624
D003328	Coronary Thrombosis	Tasosartan	DB01349	C09CA05	-4.85253
D006331	Myocardial Disease	Paliperidone	DB01267	N05AX13	-4.8479
D001145	Arrhythmia	Zonisamide	DB00909	N03AX15	-4.84745
D006973	Hypertension	Flupentixol	DB00875	N05AF01	-4.84539
D018376	Cardiovascular Abnormalities	Danazol	DB01406	G03XA01	-4.84323
D006331	Myocardial Disease	Sotalol	DB00489	C07AA07,C07AA57	-4.84291
D002318	Cardiovascular Diseases	Sirolimus	DB00877	L04AA10	-4.84204
D001145	Arrhythmia	Levosimendan	DB00922	C01CX08	-4.84191
D006973	Hypertension	Sotalol	DB00489	C07AA07,C07AA57	-4.83878
D006973	Hypertension	Prazosin	DB00457	C02CA01	-4.83644
D023921	Coronary Stenosis	Olsalazine	DB01250	A07EC03	-4.83621
D002318	Cardiovascular Diseases	Triflupromazine	DB00508	N05AA05	-4.83398
D003324	Coronary artery disease	Oxandrolone	DB00621	A14AA08	-4.83393
D003324	Coronary artery disease	Nilutamide	DB00665	L02BB02	-4.83393
D003324	Coronary artery disease	Testosterone Propionate	DB01420	G03BA03	-4.83393
D003324	Coronary artery disease	Cyproterone acetate	DB04839	G03HA01	-4.83393
D003324	Coronary artery disease	Nandrolone decanoate	DB08804	S01XA11,A14AB01	-4.83393
D006973	Hypertension	Misoprostol	DB00929	A02BB01	-4.83254
D003328	Coronary Thrombosis	Niflumic Acid	DB04552	M01AX02|M02AA17	-4.83208
D006323	Heart Arrest	Norepinephrine	DB00368	G02BA03,G03AC03,C01CA03	-4.83086
D006973	Hypertension	Glyburide	DB01016	A10BB01	-4.8298
D023903	Coronary Restenosis	Ticlopidine	DB00208	B01AC05	-4.82816
D023903	Coronary Restenosis	Clopidogrel	DB00758	B01AC04	-4.82816
D023903	Coronary Restenosis	Prasugrel	DB06209	B01AC22	-4.82816
D023903	Coronary Restenosis	Ticagrelor	DB08816	B01AC24	-4.82816
D006973	Hypertension	Doxazosin	DB00590	C02CA04	-4.82485
D002318	Cardiovascular Diseases	Dipyridamole	DB00975	B01AC07,C01DX20	-4.8241
D006331	Myocardial Disease	Caffeine	DB00201	N06BC01,N02BE01	-4.82372
D002318	Cardiovascular Diseases	Brompheniramine	DB00835	R06AB01,R06AB06	-4.82188
D002318	Cardiovascular Diseases	Diphenhydramine	DB01075	D04AA32,D04AA33,R06AA02	-4.82188
D006331	Myocardial Disease	Fenofibrate	DB01039	C10AB05	-4.81839
D002318	Cardiovascular Diseases	Droxidopa	DB06262	C01CA27	-4.818
D006977	Hypertension, Renal	Fenoldopam	DB00800	C01CA19	-4.81746
D003324	Coronary artery disease	Salicylic acid	DB00936	D11AC30,N02BA04	-4.81611
D003324	Coronary artery disease	Acetylsalicylic acid	DB00945	A01AD05,B01AC06,N02BA01	-4.81611
D002318	Cardiovascular Diseases	Maprotiline	DB00934	N06AA21	-4.81466
D003328	Coronary Thrombosis	Flurbiprofen	DB00712	M01AE09,M02AA19,S01BC04	-4.81359
D006973	Hypertension	Ergoloid mesylate	DB01287	C04AE01, C04AE51	-4.81078
D003324	Coronary artery disease	Sulfasalazine	DB00795	A07EC01	-4.81018
D006973	Hypertension	Clonidine	DB00575	C02AC01,N02CX02,S01EA04,S01EA03	-4.81002
D006331	Myocardial Disease	Thalidomide	DB01041	L04AX02	-4.8095
D001145	Arrhythmia	Cinchocaine	DB00527	C05AD04	-4.80551
D006331	Myocardial Disease	Warfarin	DB00682	B01AA03	-4.80529
D050197	Atherosclerosis	Metoprolol	DB00264	C07AB02,C07AB52	-4.80514
D050197	Atherosclerosis	Timolol	DB00373	C07AA06,S01ED01	-4.80514
D050197	Atherosclerosis	Bisoprolol	DB00612	C07AB07	-4.80514
D050197	Atherosclerosis	Arbutamine	DB01102	C01CA22	-4.80514
D050197	Atherosclerosis	Nadolol	DB01203	C07AA12	-4.80514
D050197	Atherosclerosis	Bupranolol	DB08808	C07AA19	-4.80514
D050197	Atherosclerosis	Salmeterol	DB00938	R03AC12	-4.80514
D050197	Atherosclerosis	Formoterol	DB00983	R03AC13	-4.80514
D050197	Atherosclerosis	Levobunolol	DB01210	S01ED03	-4.80514
D050197	Atherosclerosis	Fenoterol	DB01288	R03CC04,G02CA03,R03AC04	-4.80514
D054144	Heart Failure, Diastolic	Orphenadrine	DB01173	M03BC01,N04AB02	-4.80492
D006332	Cardiomegaly	Raloxifene	DB00481	G03XC01	-4.79703
D018376	Cardiovascular Abnormalities	Carboprost Tromethamine	DB00429	G02AD04	-4.79698
D006331	Myocardial Disease	Phenoxybenzamine	DB00925	C04AX02	-4.79629
D003324	Coronary artery disease	Metoprolol	DB00264	C07AB02,C07AB52	-4.79406
D003324	Coronary artery disease	Timolol	DB00373	C07AA06,S01ED01	-4.79406
D003324	Coronary artery disease	Bisoprolol	DB00612	C07AB07	-4.79406
D003324	Coronary artery disease	Arbutamine	DB01102	C01CA22	-4.79406
D003324	Coronary artery disease	Nadolol	DB01203	C07AA12	-4.79406
D003324	Coronary artery disease	Bupranolol	DB08808	C07AA19	-4.79406
D003324	Coronary artery disease	Salmeterol	DB00938	R03AC12	-4.79406
D003324	Coronary artery disease	Formoterol	DB00983	R03AC13	-4.79406
D003324	Coronary artery disease	Levobunolol	DB01210	S01ED03	-4.79406
D003324	Coronary artery disease	Fenoterol	DB01288	R03CC04,G02CA03,R03AC04	-4.79406
D006331	Myocardial Disease	Norepinephrine	DB00368	G02BA03,G03AC03,C01CA03	-4.78947
D006327	Heart Block	Carvedilol	DB01136	C07AG02	-4.78669
D006323	Heart Arrest	Tolazoline	DB00797	C04AB02,M02AX02	-4.78607
D001145	Arrhythmia	Felodipine	DB01023	C08CA02	-4.78498
D006973	Hypertension	Clenbuterol	DB01407	R03CC13,R03AC14	-4.78245
D018376	Cardiovascular Abnormalities	Captopril	DB01197	C09AA01	-4.77988
D054144	Heart Failure, Diastolic	Scopolamine	DB00747	A04AD01,N05CM05,S01FA02,A03BB03,S01FA03,A03BB01	-4.77934
D006331	Myocardial Disease	Felodipine	DB01023	C08CA02	-4.77732
D006331	Myocardial Disease	Montelukast	DB00471	R03DC03	-4.77639
D006332	Cardiomegaly	Terazosin	DB01162	G04CA03	-4.77549
D002340	Carotid Artery Diseases	Telmisartan	DB00966	C09CA07	-4.77378
D006973	Hypertension	Sulfasalazine	DB00795	A07EC01	-4.76984
D006977	Hypertension, Renal	Nicardipine	DB00622	C08CA04	-4.76899
D006976	Hypertension, Pulmonary	Moclobemide	DB01171	N06AG02	-4.76538
D006973	Hypertension	Clozapine	DB00363	N05AH02	-4.76509
D002318	Cardiovascular Diseases	Clonidine	DB00575	C02AC01,N02CX02,S01EA04,S01EA03	-4.76468
D003328	Coronary Thrombosis	Moexipril	DB00691	C09AA13	-4.76205
D003328	Coronary Thrombosis	Lisinopril	DB00722	C09AA03	-4.76205
D003328	Coronary Thrombosis	Telmisartan	DB00966	C09CA07	-4.76068
D006973	Hypertension	Methyclothiazide	DB00232	C03AA08	-4.76032
D006973	Hypertension	Chlorothiazide	DB00880	C03AA04	-4.76032
D006973	Hypertension	Methazolamide	DB00703	S01EC05	-4.76032
D002318	Cardiovascular Diseases	Flupentixol	DB00875	N05AF01	-4.76015
D002318	Cardiovascular Diseases	Ergoloid mesylate	DB01287	C04AE01, C04AE51	-4.75946
D003324	Coronary artery disease	Treprostinil	DB00374	B01AC21	-4.75389
D006973	Hypertension	Mirtazapine	DB00370	N06AX11	-4.75373
D054144	Heart Failure, Diastolic	Minaprine	DB00805	N06AX07	-4.75291
D006973	Hypertension	Ergotamine	DB00696	N02CA01,N02CA02	-4.75129
D006331	Myocardial Disease	Quinidine	DB00908	C01BA01	-4.74817
D002318	Cardiovascular Diseases	Balsalazide	DB01014	A07EC04	-4.74425
D006331	Myocardial Disease	Etodolac	DB00749	M01AB08	-4.74392
D006327	Heart Block	Balsalazide	DB01014	A07EC04	-4.74299
D006977	Hypertension, Renal	Chlorprothixene	DB01239	N05AF03	-4.74152
D006976	Hypertension, Pulmonary	Tolmetin	DB00500	M01AB03,M02AA21	-4.73732
D006973	Hypertension	Isoprenaline	DB01064	C01CA02,D08AX05	-4.73474
D002318	Cardiovascular Diseases	Progesterone	DB00396	G03AC06,G03DA02,G03DA03,G03DA04,L02AB02	-4.73382
D006327	Heart Block	Loratadine	DB00455	R06AX13,R06AX27,C09AA03	-4.73118
D018376	Cardiovascular Abnormalities	Niflumic Acid	DB04552	M01AX02|M02AA17	-4.73039
D006973	Hypertension	Cinnarizine	DB00568	N07CA02	-4.72975
D006977	Hypertension, Renal	Telmisartan	DB00966	C09CA07	-4.72882
D003328	Coronary Thrombosis	Etodolac	DB00749	M01AB08	-4.72834
D002340	Carotid Artery Diseases	Clenbuterol	DB01407	R03CC13,R03AC14	-4.72807
D002318	Cardiovascular Diseases	Icosapent	DB00159	C10AX06	-4.72378
D006327	Heart Block	Sulfasalazine	DB00795	A07EC01	-4.7237
D054144	Heart Failure, Diastolic	Carbachol	DB00411	N07AB01,S01EB02	-4.72041
D054144	Heart Failure, Diastolic	Biperiden	DB00810	N04AA02	-4.72041
D002318	Cardiovascular Diseases	Sulindac	DB00605	M01AB02	-4.71683
D023921	Coronary Stenosis	Menadione	DB00170	B02BA02	-4.71641
D006327	Heart Block	Tacrolimus	DB00864	D11AX14,L04AA05	-4.71525
D006331	Myocardial Disease	Estrone	DB00655	G03CA07,G03CC04	-4.71503
D006331	Myocardial Disease	Clenbuterol	DB01407	R03CC13,R03AC14	-4.71453
D002318	Cardiovascular Diseases	Theophylline	DB00277	R03DA04,R03DA05	-4.71438
D050197	Atherosclerosis	Epinastine	DB00751	R06AX24,S01GX10	-4.71249
D018376	Cardiovascular Abnormalities	Progesterone	DB00396	G03AC06,G03DA02,G03DA03,G03DA04,L02AB02	-4.712
D003324	Coronary artery disease	Mifepristone	DB00834	G03XB01	-4.70908
D018376	Cardiovascular Abnormalities	Carvedilol	DB01136	C07AG02	-4.70602
D023921	Coronary Stenosis	Phentermine	DB00191	A08AA01,C01CA11	-4.7051
D023921	Coronary Stenosis	Pargyline	DB01626	C02KC01,C02LL01	-4.7051
D023921	Coronary Stenosis	Tranylcypromine	DB00752	N06AF04	-4.7051
D023921	Coronary Stenosis	Selegiline	DB01037	N04BD01	-4.7051
D023921	Coronary Stenosis	Isocarboxazid	DB01247	N06AF01	-4.7051
D006331	Myocardial Disease	Mexiletine	DB00379	C01BB02	-4.70445
D006973	Hypertension	Doxepin	DB01142	N06AA12	-4.70388
D003324	Coronary artery disease	Alprenolol	DB00866	C07AA01	-4.69988
D006323	Heart Arrest	Terazosin	DB01162	G04CA03	-4.69307
D006323	Heart Arrest	Magnesium Sulfate	DB00653	A06AD04|A12CC02|B05XA05|D11AX05|V04CC02	-4.6926
D002318	Cardiovascular Diseases	Thiopental	DB00599	N01AF03,N05CA19	-4.69095
D006323	Heart Arrest	Orciprenaline	DB00816	R03CB03,R03AB03	-4.68662
D006323	Heart Arrest	Ritodrine	DB00867	G02CA01	-4.68662
D006323	Heart Arrest	Procaterol	DB01366	R03CC08,R03AC16	-4.68662
D006323	Heart Arrest	Bambuterol	DB01408	R03CC12	-4.68662
D001145	Arrhythmia	Risperidone	DB00734	N05AX08	-4.68545
D006973	Hypertension	Phentolamine	DB00692	C04AB01,G04BE05	-4.68276
D006331	Myocardial Disease	Rimonabant	DB06155	A08AX01	-4.68192
D054144	Heart Failure, Diastolic	Tegaserod	DB01079	A03AE02	-4.67832
D002318	Cardiovascular Diseases	Disopyramide	DB00280	C01BA03	-4.6767
D023921	Coronary Stenosis	Etomidate	DB00292	N01AX07	-4.66992
D023903	Coronary Restenosis	Chlorhexidine	DB00878	A01AB03,B05CA02,D08AC02,D09AA12,R02AA05,S01AX09,S02AA09,S03AA04,D08AE02	-4.66817
D018376	Cardiovascular Abnormalities	Pemetrexed	DB00642	L01BA04	-4.66769
D006973	Hypertension	Tazarotene	DB00799	D05AX05	-4.66675
D006973	Hypertension	Clofibrate	DB00636	C10AB01,C10AB03	-4.6646
D006973	Hypertension	Gemfibrozil	DB01241	C10AB04	-4.6646
D002318	Cardiovascular Diseases	Propafenone	DB01182	C01BC03	-4.6646
D006323	Heart Arrest	Alprenolol	DB00866	C07AA01	-4.66358
D006331	Myocardial Disease	Sulfasalazine	DB00795	A07EC01	-4.66277
D006331	Myocardial Disease	Lidocaine	DB00281	C01BB01,C05AD01,D04AB01,N01BB02,R02AD02,S01HA07,S02DA01,A01AD11	-4.6601
D006977	Hypertension, Renal	Methylergometrine	DB00353	G02AB01	-4.65126
D018376	Cardiovascular Abnormalities	Ketoprofen	DB01009	M01AE03,M01AE17,M02AA10	-4.65094
D050197	Atherosclerosis	Minocycline	DB01017	A01AB23,J01AA08	-4.6501
D006973	Hypertension	Bicalutamide	DB01128	L02BB03	-4.64593
D050197	Atherosclerosis	L-Methionine	DB00134	V03AB26	-4.64575
D006331	Myocardial Disease	Meclofenamic acid	DB00939	M01AG04,M02AA18	-4.64549
D002318	Cardiovascular Diseases	Hydroxocobalamin	DB00200	B03BA03,V03AB33	-4.64276
D006331	Myocardial Disease	Mefenamic acid	DB00784	M01AG01	-4.64103
D006332	Cardiomegaly	Dexmedetomidine	DB00633	N05CM18	-4.641
D006331	Myocardial Disease	Levonorgestrel	DB00367	G03AC03,G02BA03	-4.63955
D003324	Coronary artery disease	Thalidomide	DB01041	L04AX02	-4.63627
D006973	Hypertension	Glucosamine	DB01296	M01AX05	-4.63623
D050197	Atherosclerosis	Simvastatin	DB00641	C10AA01	-4.63315
D006973	Hypertension	Trazodone	DB00656	N06AX05	-4.63294
D002318	Cardiovascular Diseases	Thalidomide	DB01041	L04AX02	-4.63116
D002318	Cardiovascular Diseases	Ethacrynic acid	DB00903	C03CC01	-4.62923
D003324	Coronary artery disease	Epoprostenol	DB01240	B01AC09	-4.62773
D001145	Arrhythmia	Ibutilide	DB00308	C01BD05	-4.62622
D006332	Cardiomegaly	Pseudoephedrine	DB00852	R01BA02	-4.62424
D006333	Heart failure	Betaxolol	DB00195	C07AB05,S01ED02	-4.62329
D006333	Heart failure	Atenolol	DB00335	C07AB03,C07AB11	-4.62329
D006333	Heart failure	Carteolol	DB00521	C07AA15,S01ED05	-4.62329
D006333	Heart failure	Acebutolol	DB01193	C07AB04	-4.62329
D006333	Heart failure	Penbutolol	DB01359	C07AA23	-4.62329
D006333	Heart failure	Oxprenolol	DB01580	C07AA02	-4.62329
D006333	Heart failure	Isoetarine	DB00221	R03AC07|R03CC06	-4.62329
D006333	Heart failure	Salbutamol	DB01001	R03CC02,R03AC02	-4.62329
D006333	Heart failure	Metipranolol	DB01214	S01ED04	-4.62329
D006333	Heart failure	Pirbuterol	DB01291	R03AC08,R03CC07	-4.62329
D006333	Heart failure	Indacaterol	DB05039	R03AC18	-4.62329
D006333	Heart failure	Fluorometholone	DB00324	C05AA06,D07AB06,D07XB04,D10AA01,S01BA07,S01CB05	-4.62206
D006333	Heart failure	Fluocinolone Acetonide	DB00591	C05AA10,D07AC04,S01BA15	-4.62206
D006333	Heart failure	Fluocinonide	DB01047	C05AA11,D07AC08	-4.62206
D006333	Heart failure	Flunisolide	DB00180	R01AD04,R03BA03	-4.62206
D006333	Heart failure	Diflorasone	DB00223	D07AC10	-4.62206
D006333	Heart failure	Alclometasone	DB00240	D07AB10|S01BA10	-4.62206
D006333	Heart failure	Medrysone	DB00253	S01BA08	-4.62206
D006333	Heart failure	Beclomethasone	DB00394	A07EA07,D07AC15,R01AD01,R03BA01	-4.62206
D006333	Heart failure	Betamethasone	DB00443	A07EA04,C05AA05,D07AC01,D07XC01,H02AB01,R01AD06,R03BA04,S01BA06,S01CB04,S02BA07,S03BA03	-4.62206
D006333	Heart failure	Desoximetasone	DB00547	D07AC03,D07XC02	-4.62206
D006333	Heart failure	Halobetasol Propionate	DB00596	D07AC21	-4.62206
D006333	Heart failure	Triamcinolone	DB00620	A01AC01,D07AB09,D07XB02,H02AB08,R01AD11,R03BA06,S01BA05	-4.62206
D006333	Heart failure	Prednisone	DB00635	A07EA03,H02AB07,H02AB15	-4.62206
D006333	Heart failure	Mometasone	DB00764	D07AC13,D07XC03,R01AD09,R03BA07	-4.62206
D006333	Heart failure	Clocortolone	DB00838	D07AB21	-4.62206
D006333	Heart failure	Flurandrenolide	DB00846	D07AC07	-4.62206
D006333	Heart failure	Loteprednol	DB00873	S01BA14	-4.62206
D006333	Heart failure	Rimexolone	DB00896	H02AB12,S01BA13	-4.62206
D006333	Heart failure	Methylprednisolone	DB00959	D07AA01,D07AC14,D10AA02,H02AB04	-4.62206
D006333	Heart failure	Clobetasol propionate	DB01013	D07AD01	-4.62206
D006333	Heart failure	Prednicarbate	DB01130	D07AC18,V01AA07,V01AA03	-4.62206
D006333	Heart failure	Budesonide	DB01222	A07EA06,D07AC09,R01AD05,R03BA02	-4.62206
D006333	Heart failure	Desonide	DB01260	D07AC09,R03BA02,S01BA11,A07EA06,D07AB08,R01AD05	-4.62206
D006333	Heart failure	Paramethasone	DB01384	H02AB05	-4.62206
D006333	Heart failure	Ciclesonide	DB01410	R03BA08	-4.62206
D006333	Heart failure	Difluprednate	DB06781	D07AC19	-4.62206
D006977	Hypertension, Renal	Metaraminol	DB00610	C01CA09	-4.61842
D006977	Hypertension, Renal	Nicergoline	DB00699	C04AE02	-4.61842
D006977	Hypertension, Renal	Mephentermine	DB01365	C01CA11	-4.61842
D006977	Hypertension, Renal	Ergonovine	DB01253	G02AB03	-4.61842
D006977	Hypertension, Renal	Isometheptene	DB06706	A03AX10	-4.61842
D002340	Carotid Artery Diseases	Meclofenamic acid	DB00939	M01AG04,M02AA18	-4.61656
D006973	Hypertension	Pimozide	DB01100	N05AG02	-4.614
D006331	Myocardial Disease	Simvastatin	DB00641	C10AA01	-4.61383
D003329	Coronary Vasospasm	Alverine	DB01616	A03AX08	-4.61235
D006973	Hypertension	Pseudoephedrine	DB00852	R01BA02	-4.61162
D006331	Myocardial Disease	Epinephrine	DB00668	A01AD01,B02BC09,C01CA03,C01CA24,R01AA14,R03AA01,S01EA01	-4.60867
D003328	Coronary Thrombosis	Valdecoxib	DB00580	M01AH03	-4.60848
D054144	Heart Failure, Diastolic	Valsartan	DB00177	C09CA03	-4.60387
D054144	Heart Failure, Diastolic	Olmesartan	DB00275	C09CA08	-4.60387
D054144	Heart Failure, Diastolic	Losartan	DB00678	C09CA01	-4.60387
D054144	Heart Failure, Diastolic	Candesartan	DB00796	C09CA06	-4.60387
D054144	Heart Failure, Diastolic	Eprosartan	DB00876	C09CA02	-4.60387
D006323	Heart Arrest	Nilvadipine	DB06712	C08CA10	-4.60029
D002340	Carotid Artery Diseases	Rofecoxib	DB00533	M01AH02	-4.59993
D002318	Cardiovascular Diseases	Bendroflumethiazide	DB00436	C03AA01	-4.59828
D006973	Hypertension	Zuclopenthixol	DB01624	N05AF05	-4.59601
D006332	Cardiomegaly	Balsalazide	DB01014	A07EC04	-4.59556
D006973	Hypertension	Aminocaproic Acid	DB00513	B02AA01	-4.59414
D006973	Hypertension	Glutathione	DB00143	V03AB32	-4.59339
D006973	Hypertension	Phenoxybenzamine	DB00925	C04AX02	-4.59079
D003324	Coronary artery disease	Fluoxymesterone	DB01185	G03BA01	-4.58954
D050197	Atherosclerosis	Alprenolol	DB00866	C07AA01	-4.58947
D023903	Coronary Restenosis	Moexipril	DB00691	C09AA13	-4.58801
D023903	Coronary Restenosis	Lisinopril	DB00722	C09AA03	-4.58801
D018376	Cardiovascular Abnormalities	Propafenone	DB01182	C01BC03	-4.58644
D006331	Myocardial Disease	L-Carnitine	DB00583	A16AA01	-4.58545
D050197	Atherosclerosis	Dutasteride	DB01126	G04CB02	-4.58506
D050197	Atherosclerosis	Finasteride	DB01216	D11AX10,G04CB01	-4.58506
D006331	Myocardial Disease	Pentoxifylline	DB00806	C04AD03	-4.58477
D006977	Hypertension, Renal	Perphenazine	DB00850	N05AB03	-4.58218
D002318	Cardiovascular Diseases	Ezetimibe	DB00973	C10AX09	-4.58045
D001145	Arrhythmia	Tolazoline	DB00797	C04AB02,M02AX02	-4.57849
D006323	Heart Arrest	Betaxolol	DB00195	C07AB05,S01ED02	-4.5766
D006323	Heart Arrest	Atenolol	DB00335	C07AB03,C07AB11	-4.5766
D006323	Heart Arrest	Carteolol	DB00521	C07AA15,S01ED05	-4.5766
D006323	Heart Arrest	Acebutolol	DB01193	C07AB04	-4.5766
D006323	Heart Arrest	Penbutolol	DB01359	C07AA23	-4.5766
D006323	Heart Arrest	Oxprenolol	DB01580	C07AA02	-4.5766
D006323	Heart Arrest	Isoetarine	DB00221	R03AC07|R03CC06	-4.5766
D006323	Heart Arrest	Salbutamol	DB01001	R03CC02,R03AC02	-4.5766
D006323	Heart Arrest	Metipranolol	DB01214	S01ED04	-4.5766
D006323	Heart Arrest	Pirbuterol	DB01291	R03AC08,R03CC07	-4.5766
D006323	Heart Arrest	Indacaterol	DB05039	R03AC18	-4.5766
D003328	Coronary Thrombosis	Salicylic acid	DB00936	D11AC30,N02BA04	-4.57584
D003328	Coronary Thrombosis	Acetylsalicylic acid	DB00945	A01AD05,B01AC06,N02BA01	-4.57584
D018376	Cardiovascular Abnormalities	Mesalazine	DB00244	A07EC02	-4.57463
D018376	Cardiovascular Abnormalities	Moexipril	DB00691	C09AA13	-4.57216
D018376	Cardiovascular Abnormalities	Lisinopril	DB00722	C09AA03	-4.57216
D050197	Atherosclerosis	Flutamide	DB00499	L02BB01	-4.56937
D001145	Arrhythmia	Nifedipine	DB01115	C08CA05	-4.56803
D003324	Coronary artery disease	Etodolac	DB00749	M01AB08	-4.56655
D002318	Cardiovascular Diseases	Xylometazoline	DB06694	S01GA03	-4.56503
D002318	Cardiovascular Diseases	Nitrendipine	DB01054	C08CA08	-4.56259
D002318	Cardiovascular Diseases	Acepromazine	DB01614	N05AA04	-4.56238
D002318	Cardiovascular Diseases	Thioproperazine	DB01622	N05AB08	-4.56154
D018376	Cardiovascular Abnormalities	Tasosartan	DB01349	C09CA05	-4.56144
D001145	Arrhythmia	Nisoldipine	DB00401	C08CA07	-4.56142
D023903	Coronary Restenosis	Roxithromycin	DB00778	J01FA06	-4.55998
D009202	Cardiomyopathy	Thalidomide	DB01041	L04AX02	-4.55987
D003324	Coronary artery disease	Minocycline	DB01017	A01AB23,J01AA08	-4.55827
D054144	Heart Failure, Diastolic	Triflupromazine	DB00508	N05AA05	-4.55275
D050197	Atherosclerosis	Dronabinol	DB00470	A04AD10	-4.5523
D050197	Atherosclerosis	Nabilone	DB00486	A04AD11	-4.5523
D023903	Coronary Restenosis	Acetohydroxamic Acid	DB00551	G04BX03	-4.55175
D009202	Cardiomyopathy	Clenbuterol	DB01407	R03CC13,R03AC14	-4.55056
D054144	Heart Failure, Diastolic	Mesoridazine	DB00933	N05AC03	-4.54853
D002318	Cardiovascular Diseases	Daunorubicin	DB00694	L01DB02	-4.54761
D006331	Myocardial Disease	Donepezil	DB00843	N06DA02	-4.54689
D001145	Arrhythmia	Isradipine	DB00270	C08CA03	-4.54437
D006327	Heart Block	Aprindine	DB01429	C01BB04	-4.54155
D006977	Hypertension, Renal	Tasosartan	DB01349	C09CA05	-4.5404
D002340	Carotid Artery Diseases	L-Carnitine	DB00583	A16AA01	-4.54011
D002318	Cardiovascular Diseases	Pranlukast	DB01411	R03DC02	-4.53902
D001145	Arrhythmia	Propafenone	DB01182	C01BC03	-4.53868
D006333	Heart failure	Bevantolol	DB01295	C07AB06	-4.53664
D002318	Cardiovascular Diseases	Epinephrine	DB00668	A01AD01,B02BC09,C01CA03,C01CA24,R01AA14,R03AA01,S01EA01	-4.53526
D006973	Hypertension	Ibutilide	DB00308	C01BD05	-4.53319
D050197	Atherosclerosis	Glyburide	DB01016	A10BB01	-4.53302
D006323	Heart Arrest	Naphazoline	DB06711	R01AA08	-4.52831
D023921	Coronary Stenosis	Ticlopidine	DB00208	B01AC05	-4.52813
D023921	Coronary Stenosis	Clopidogrel	DB00758	B01AC04	-4.52813
D023921	Coronary Stenosis	Prasugrel	DB06209	B01AC22	-4.52813
D023921	Coronary Stenosis	Ticagrelor	DB08816	B01AC24	-4.52813
D002318	Cardiovascular Diseases	Lenalidomide	DB00480	L04AX04	-4.52577
D006323	Heart Arrest	Epinephrine	DB00668	A01AD01,B02BC09,C01CA03,C01CA24,R01AA14,R03AA01,S01EA01	-4.52524
D006323	Heart Arrest	Glucosamine	DB01296	M01AX05	-4.52106
D002318	Cardiovascular Diseases	Amrinone	DB01427	C01CE01	-4.52093
D006977	Hypertension, Renal	Oxymetazoline	DB00935	R01AA05,R01AB07,S01GA04	-4.52087
D006331	Myocardial Disease	Perphenazine	DB00850	N05AB03	-4.51104
D006977	Hypertension, Renal	Mesoridazine	DB00933	N05AC03	-4.51008
D002318	Cardiovascular Diseases	Phenobarbital	DB01174	N03AA01,N03AA02	-4.50971
D050197	Atherosclerosis	Nateglinide	DB00731	A10BX03	-4.50891
D050197	Atherosclerosis	Repaglinide	DB00912	A10BX02	-4.50891
D050197	Atherosclerosis	Glipizide	DB01067	A10BB07	-4.50891
D050197	Atherosclerosis	Mitiglinide	DB01252	A10BX08	-4.50891
D006331	Myocardial Disease	Acetaminophen	DB00316	N02BE01	-4.50831
D006977	Hypertension, Renal	Fluspirilene	DB04842	N05AG01	-4.50817
D006973	Hypertension	Pramipexole	DB00413	N04BC05	-4.50783
D006973	Hypertension	Lisuride	DB00589	G02CB02,N02CA07	-4.50783
D006333	Heart failure	Glucosamine	DB01296	M01AX05	-4.50775
D018376	Cardiovascular Abnormalities	Ramipril	DB00178	C09AA05	-4.50726
D018376	Cardiovascular Abnormalities	Fosinopril	DB00492	C09AA09	-4.50726
D018376	Cardiovascular Abnormalities	Trandolapril	DB00519	C09AA10	-4.50726
D018376	Cardiovascular Abnormalities	Benazepril	DB00542	C09AA07	-4.50726
D018376	Cardiovascular Abnormalities	Enalapril	DB00584	C09AA02	-4.50726
D018376	Cardiovascular Abnormalities	Perindopril	DB00790	C09AA04	-4.50726
D018376	Cardiovascular Abnormalities	Quinapril	DB00881	C09AA06	-4.50726
D018376	Cardiovascular Abnormalities	Rescinnamine	DB01180	C02AA01	-4.50726
D018376	Cardiovascular Abnormalities	Cilazapril	DB01340	C09AA08	-4.50726
D018376	Cardiovascular Abnormalities	Spirapril	DB01348	C09AA11	-4.50726
D050197	Atherosclerosis	Epinephrine	DB00668	A01AD01,B02BC09,C01CA03,C01CA24,R01AA14,R03AA01,S01EA01	-4.5029
D006323	Heart Arrest	Remikiren	DB00212	C09XA01	-4.5007
D006323	Heart Arrest	Aliskiren	DB01258	C09XA02	-4.5007
D006331	Myocardial Disease	Trifluoperazine	DB00831	N05AB06	-4.49862
D006332	Cardiomegaly	Propafenone	DB01182	C01BC03	-4.4969
D006976	Hypertension, Pulmonary	Nomifensine	DB04821	N06AX04	-4.49363
D006331	Myocardial Disease	Pseudoephedrine	DB00852	R01BA02	-4.48806
D006331	Myocardial Disease	Pimozide	DB01100	N05AG02	-4.48712
D006332	Cardiomegaly	Icosapent	DB00159	C10AX06	-4.48706
D006973	Hypertension	Flutamide	DB00499	L02BB01	-4.48535
D003324	Coronary artery disease	Ethinyl Estradiol	DB00977	G03CA01	-4.48351
D002318	Cardiovascular Diseases	Choline	DB00122	N02BA03,N07AX02,R03DA02,V03AB29,S01EB09	-4.48311
D006332	Cardiomegaly	Adenosine	DB00640	C01EB10	-4.48147
D006331	Myocardial Disease	Hydroxocobalamin	DB00200	B03BA03,V03AB33	-4.47706
D006973	Hypertension	Cabergoline	DB00248	G02CB03,N04BC06	-4.47668
D006973	Hypertension	Ropinirole	DB00268	N04BC04	-4.47668
D054144	Heart Failure, Diastolic	Methylergometrine	DB00353	G02AB01	-4.47454
D006973	Hypertension	Propericiazine	DB01608	N05AC01	-4.47408
D002318	Cardiovascular Diseases	L-Methionine	DB00134	V03AB26	-4.47228
D002318	Cardiovascular Diseases	L-Arginine	DB00125	B05XB01	-4.47114
D006973	Hypertension	Terbutaline	DB00871	R03AC03,R03CC03	-4.46903
D006973	Hypertension	Icosapent	DB00159	C10AX06	-4.46759
D003328	Coronary Thrombosis	Rofecoxib	DB00533	M01AH02	-4.46451
D003324	Coronary artery disease	Mianserin	DB06148	N06AX03	-4.4636
D001145	Arrhythmia	Fenoldopam	DB00800	C01CA19	-4.45999
D006331	Myocardial Disease	Risperidone	DB00734	N05AX08	-4.45994
D006333	Heart failure	Orciprenaline	DB00816	R03CB03,R03AB03	-4.45625
D006333	Heart failure	Ritodrine	DB00867	G02CA01	-4.45625
D006333	Heart failure	Procaterol	DB01366	R03CC08,R03AC16	-4.45625
D006333	Heart failure	Bambuterol	DB01408	R03CC12	-4.45625
D006332	Cardiomegaly	Moexipril	DB00691	C09AA13	-4.45424
D006332	Cardiomegaly	Lisinopril	DB00722	C09AA03	-4.45424
D006333	Heart failure	Doxazosin	DB00590	C02CA04	-4.45355
D006331	Myocardial Disease	Dydrogesterone	DB00378	G03DB01	-4.45144
D003324	Coronary artery disease	Fluorometholone	DB00324	C05AA06,D07AB06,D07XB04,D10AA01,S01BA07,S01CB05	-4.45124
D003324	Coronary artery disease	Fluocinolone Acetonide	DB00591	C05AA10,D07AC04,S01BA15	-4.45124
D003324	Coronary artery disease	Fluocinonide	DB01047	C05AA11,D07AC08	-4.45124
D003324	Coronary artery disease	Flunisolide	DB00180	R01AD04,R03BA03	-4.45124
D003324	Coronary artery disease	Diflorasone	DB00223	D07AC10	-4.45124
D003324	Coronary artery disease	Alclometasone	DB00240	D07AB10|S01BA10	-4.45124
D003324	Coronary artery disease	Medrysone	DB00253	S01BA08	-4.45124
D003324	Coronary artery disease	Beclomethasone	DB00394	A07EA07,D07AC15,R01AD01,R03BA01	-4.45124
D003324	Coronary artery disease	Betamethasone	DB00443	A07EA04,C05AA05,D07AC01,D07XC01,H02AB01,R01AD06,R03BA04,S01BA06,S01CB04,S02BA07,S03BA03	-4.45124
D003324	Coronary artery disease	Desoximetasone	DB00547	D07AC03,D07XC02	-4.45124
D003324	Coronary artery disease	Halobetasol Propionate	DB00596	D07AC21	-4.45124
D003324	Coronary artery disease	Triamcinolone	DB00620	A01AC01,D07AB09,D07XB02,H02AB08,R01AD11,R03BA06,S01BA05	-4.45124
D003324	Coronary artery disease	Prednisone	DB00635	A07EA03,H02AB07,H02AB15	-4.45124
D003324	Coronary artery disease	Mometasone	DB00764	D07AC13,D07XC03,R01AD09,R03BA07	-4.45124
D003324	Coronary artery disease	Clocortolone	DB00838	D07AB21	-4.45124
D003324	Coronary artery disease	Flurandrenolide	DB00846	D07AC07	-4.45124
D003324	Coronary artery disease	Loteprednol	DB00873	S01BA14	-4.45124
D003324	Coronary artery disease	Rimexolone	DB00896	H02AB12,S01BA13	-4.45124
D003324	Coronary artery disease	Methylprednisolone	DB00959	D07AA01,D07AC14,D10AA02,H02AB04	-4.45124
D003324	Coronary artery disease	Clobetasol propionate	DB01013	D07AD01	-4.45124
D003324	Coronary artery disease	Prednicarbate	DB01130	D07AC18,V01AA07,V01AA03	-4.45124
D003324	Coronary artery disease	Budesonide	DB01222	A07EA06,D07AC09,R01AD05,R03BA02	-4.45124
D003324	Coronary artery disease	Desonide	DB01260	D07AC09,R03BA02,S01BA11,A07EA06,D07AB08,R01AD05	-4.45124
D003324	Coronary artery disease	Paramethasone	DB01384	H02AB05	-4.45124
D003324	Coronary artery disease	Ciclesonide	DB01410	R03BA08	-4.45124
D003324	Coronary artery disease	Difluprednate	DB06781	D07AC19	-4.45124
D020521	Stroke	Sodium stibogluconate	DB05630	P01CB02	-4.45124
D003324	Coronary artery disease	Propranolol	DB00571	C07AA05	-4.44923
D050197	Atherosclerosis	Tolmetin	DB00500	M01AB03,M02AA21	-4.44691
D006332	Cardiomegaly	Sulindac	DB00605	M01AB02	-4.44645
D003324	Coronary artery disease	Quinidine	DB00908	C01BA01	-4.44308
D006977	Hypertension, Renal	Triflupromazine	DB00508	N05AA05	-4.44263
D006973	Hypertension	Propiomazine	DB00777	N05CM06	-4.44144
D006331	Myocardial Disease	Pergolide	DB01186	N04BC02	-4.44034
D006973	Hypertension	Ticlopidine	DB00208	B01AC05	-4.44008
D006973	Hypertension	Clopidogrel	DB00758	B01AC04	-4.44008
D006973	Hypertension	Prasugrel	DB06209	B01AC22	-4.44008
D006973	Hypertension	Ticagrelor	DB08816	B01AC24	-4.44008
D001145	Arrhythmia	Disopyramide	DB00280	C01BA03	-4.43856
D018376	Cardiovascular Abnormalities	Ibuprofen	DB01050	C01EB16,G02CC01,M01AE01,M01AE14,M02AA13	-4.4369
D018376	Cardiovascular Abnormalities	Nabumetone	DB00461	M01AX01	-4.4369
D018376	Cardiovascular Abnormalities	Ketorolac	DB00465	M01AB15,S01BC05	-4.4369
D018376	Cardiovascular Abnormalities	Tenoxicam	DB00469	M01AC02	-4.4369
D018376	Cardiovascular Abnormalities	Piroxicam	DB00554	M01AC01,M02AA07,S01BC06	-4.4369
D018376	Cardiovascular Abnormalities	Fenoprofen	DB00573	M01AE04	-4.4369
D018376	Cardiovascular Abnormalities	Naproxen	DB00788	G02CC02,M01AE02,M02AA12	-4.4369
D018376	Cardiovascular Abnormalities	Meloxicam	DB00814	M01AC06	-4.4369
D018376	Cardiovascular Abnormalities	Suprofen	DB00870	M01AE07	-4.4369
D018376	Cardiovascular Abnormalities	Bromfenac	DB00963	S01BC11	-4.4369
D018376	Cardiovascular Abnormalities	Oxaprozin	DB00991	M01AE12	-4.4369
D018376	Cardiovascular Abnormalities	Lumiracoxib	DB01283	M01AH06	-4.4369
D018376	Cardiovascular Abnormalities	Bismuth Subsalicylate	DB01294	A02BX05,A02BA07,A02BX12	-4.4369
D018376	Cardiovascular Abnormalities	Salsalate	DB01399	N02BA06	-4.4369
D018376	Cardiovascular Abnormalities	Antipyrine	DB01435	N02BB01,S02DA03	-4.4369
D018376	Cardiovascular Abnormalities	Tiaprofenic acid	DB01600	M01AE11	-4.4369
D018376	Cardiovascular Abnormalities	Lornoxicam	DB06725	M01AC05	-4.4369
D018376	Cardiovascular Abnormalities	Nepafenac	DB06802	S01BC10	-4.4369
D002318	Cardiovascular Diseases	Fenofibrate	DB01039	C10AB05	-4.43622
D001145	Arrhythmia	Trifluoperazine	DB00831	N05AB06	-4.43464
D001145	Arrhythmia	Sertindole	DB06144	N05AE03	-4.43449
D002318	Cardiovascular Diseases	Phenoxybenzamine	DB00925	C04AX02	-4.43311
D006973	Hypertension	Ethynodiol	DB00823	G03DC06	-4.43253
D006973	Hypertension	Allylestrenol	DB01431	G03DC01	-4.43253
D001145	Arrhythmia	Cefazolin	DB01327	J01DB04	-4.42789
D006323	Heart Arrest	Tasosartan	DB01349	C09CA05	-4.42757
D054144	Heart Failure, Diastolic	Propiomazine	DB00777	N05CM06	-4.42683
D006331	Myocardial Disease	Yohimbine	DB01392	G04BE04	-4.42627
D006331	Myocardial Disease	Salicylic acid	DB00936	D11AC30,N02BA04	-4.42606
D006331	Myocardial Disease	Acetylsalicylic acid	DB00945	A01AD05,B01AC06,N02BA01	-4.42606
D050197	Atherosclerosis	Sotalol	DB00489	C07AA07,C07AA57	-4.42591
D006327	Heart Block	Daunorubicin	DB00694	L01DB02	-4.42405
D002318	Cardiovascular Diseases	Dipivefrin	DB00449	S01EA02	-4.42283
D006327	Heart Block	Flecainide	DB01195	C01BC04	-4.4223
D003324	Coronary artery disease	Dexamethasone	DB01234	A01AC02,C05AA09,D07AB19,D07XB05,D10AA03,H02AB02,R01AD03,S01BA01,S01CB01,S02BA06,S03BA01	-4.4163
D054144	Heart Failure, Diastolic	Benzatropine	DB00245	N04AC01	-4.41598
D054144	Heart Failure, Diastolic	Buclizine	DB00354	R06AE01	-4.41598
D054144	Heart Failure, Diastolic	Doxylamine	DB00366	R06AA09	-4.41598
D002318	Cardiovascular Diseases	Quinacrine	DB01103	P01AX05	-4.41562
D006331	Myocardial Disease	Flurbiprofen	DB00712	M01AE09,M02AA19,S01BC04	-4.41426
D002318	Cardiovascular Diseases	Epoprostenol	DB01240	B01AC09	-4.41205
D001145	Arrhythmia	Nitrendipine	DB01054	C08CA08	-4.41117
D002318	Cardiovascular Diseases	Tamsulosin	DB00706	G04CA02	-4.40953
D006973	Hypertension	Mesoridazine	DB00933	N05AC03	-4.4093
D003328	Coronary Thrombosis	Carbimazole	DB00389	H03BB01	-4.40503
D003328	Coronary Thrombosis	Propylthiouracil	DB00550	H03BA02	-4.40503
D003328	Coronary Thrombosis	Methimazole	DB00763	H03BB02	-4.40503
D006332	Cardiomegaly	Flutamide	DB00499	L02BB01	-4.40432
D003329	Coronary Vasospasm	Mazindol	DB00579	A08AA05	-4.40327
D003324	Coronary artery disease	Telmisartan	DB00966	C09CA07	-4.40057
D006973	Hypertension	Simvastatin	DB00641	C10AA01	-4.3966
D006331	Myocardial Disease	Levosimendan	DB00922	C01CX08	-4.39534
D018376	Cardiovascular Abnormalities	Orciprenaline	DB00816	R03CB03,R03AB03	-4.39287
D018376	Cardiovascular Abnormalities	Ritodrine	DB00867	G02CA01	-4.39287
D018376	Cardiovascular Abnormalities	Procaterol	DB01366	R03CC08,R03AC16	-4.39287
D018376	Cardiovascular Abnormalities	Bambuterol	DB01408	R03CC12	-4.39287
D001145	Arrhythmia	Haloperidol	DB00502	N05AD01	-4.39044
D006331	Myocardial Disease	Cinchocaine	DB00527	C05AD04	-4.38994
D003324	Coronary artery disease	Medroxyprogesterone Acetate	DB00603	G03AC06,G03DA02,L02AB02	-4.3883
D002318	Cardiovascular Diseases	Dinoprostone	DB00917	G02AD02	-4.38777
D002318	Cardiovascular Diseases	Ramelteon	DB00980	N05CH02	-4.3877
D018376	Cardiovascular Abnormalities	Ethynodiol	DB00823	G03DC06	-4.38682
D018376	Cardiovascular Abnormalities	Allylestrenol	DB01431	G03DC01	-4.38682
D006332	Cardiomegaly	Clonidine	DB00575	C02AC01,N02CX02,S01EA04,S01EA03	-4.38535
D023921	Coronary Stenosis	Trilostane	DB01108	H02CA01	-4.38529
D050197	Atherosclerosis	Suramin	DB04786	P01CX02	-4.38427
D006977	Hypertension, Renal	Trifluoperazine	DB00831	N05AB06	-4.38378
D006323	Heart Arrest	Isradipine	DB00270	C08CA03	-4.38309
D006973	Hypertension	Levonorgestrel	DB00367	G03AC03,G02BA03	-4.38303
D050197	Atherosclerosis	Droxidopa	DB06262	C01CA27	-4.38037
D006973	Hypertension	Etodolac	DB00749	M01AB08	-4.38026
D050197	Atherosclerosis	Ethinyl Estradiol	DB00977	G03CA01	-4.37956
D003324	Coronary artery disease	Donepezil	DB00843	N06DA02	-4.37857
D009202	Cardiomyopathy	Levosimendan	DB00922	C01CX08	-4.37831
D050197	Atherosclerosis	Captopril	DB01197	C09AA01	-4.3762
D018376	Cardiovascular Abnormalities	Glucosamine	DB01296	M01AX05	-4.37521
D018376	Cardiovascular Abnormalities	Trimethoprim	DB00440	J01EA01	-4.37415
D006331	Myocardial Disease	Bupivacaine	DB00297	N01BB01,N01BB10	-4.37366
D006332	Cardiomegaly	Ergotamine	DB00696	N02CA01,N02CA02	-4.37304
D006973	Hypertension	Telmisartan	DB00966	C09CA07	-4.36954
D050197	Atherosclerosis	Diethylcarbamazine	DB00711	P02CB02	-4.36741
D006973	Hypertension	Buspirone	DB00490	N05BE01	-4.36654
D002318	Cardiovascular Diseases	Tolterodine	DB01036	G04BD07	-4.36528
D006332	Cardiomegaly	Propranolol	DB00571	C07AA05	-4.36433
D001145	Arrhythmia	Droperidol	DB00450	N01AX01,N05AD08	-4.35935
D023921	Coronary Stenosis	Tirofiban	DB00775	B01AC17	-4.35914
D002318	Cardiovascular Diseases	Atorvastatin	DB01076	C10AA05	-4.3589
D006973	Hypertension	Olanzapine	DB00334	N05AH03	-4.35881
D050197	Atherosclerosis	Gliclazide	DB01120	A10BB09	-4.35548
D050197	Atherosclerosis	Telmisartan	DB00966	C09CA07	-4.35466
D023921	Coronary Stenosis	Mesalazine	DB00244	A07EC02	-4.35103
D002318	Cardiovascular Diseases	Mequitazine	DB01071	R06AD07	-4.34969
D023921	Coronary Stenosis	Minocycline	DB01017	A01AB23,J01AA08	-4.34906
D006976	Hypertension, Pulmonary	Trazodone	DB00656	N06AX05	-4.34818
D018376	Cardiovascular Abnormalities	Diclofenac	DB00586	M01AB05,M02AA15,S01BC03,D11AX18	-4.34536
D002318	Cardiovascular Diseases	Paroxetine	DB00715	N06AB05	-4.3437
D001145	Arrhythmia	Betaxolol	DB00195	C07AB05,S01ED02	-4.34323
D001145	Arrhythmia	Atenolol	DB00335	C07AB03,C07AB11	-4.34323
D001145	Arrhythmia	Carteolol	DB00521	C07AA15,S01ED05	-4.34323
D001145	Arrhythmia	Acebutolol	DB01193	C07AB04	-4.34323
D001145	Arrhythmia	Penbutolol	DB01359	C07AA23	-4.34323
D001145	Arrhythmia	Oxprenolol	DB01580	C07AA02	-4.34323
D001145	Arrhythmia	Isoetarine	DB00221	R03AC07|R03CC06	-4.34323
D001145	Arrhythmia	Salbutamol	DB01001	R03CC02,R03AC02	-4.34323
D001145	Arrhythmia	Metipranolol	DB01214	S01ED04	-4.34323
D001145	Arrhythmia	Pirbuterol	DB01291	R03AC08,R03CC07	-4.34323
D001145	Arrhythmia	Indacaterol	DB05039	R03AC18	-4.34323
D006976	Hypertension, Pulmonary	Balsalazide	DB01014	A07EC04	-4.34198
D003324	Coronary artery disease	Pyridostigmine	DB00545	N07AA02	-4.33758
D003324	Coronary artery disease	Pralidoxime	DB00733	V03AB04	-4.33758
D003324	Coronary artery disease	Demecarium	DB00944	S01EB04	-4.33758
D003324	Coronary artery disease	Physostigmine	DB00981	S01EB05,V03AB19	-4.33758
D003324	Coronary artery disease	Rivastigmine	DB00989	N06DA03	-4.33758
D003324	Coronary artery disease	Neostigmine	DB01400	N07AA01,S01EB06	-4.33758
D006331	Myocardial Disease	Ergotamine	DB00696	N02CA01,N02CA02	-4.33754
D006331	Myocardial Disease	Haloperidol	DB00502	N05AD01	-4.33723
D002318	Cardiovascular Diseases	Droperidol	DB00450	N01AX01,N05AD08	-4.33679
D006973	Hypertension	Icatibant	DB06196	B06AC02	-4.33277
D003324	Coronary artery disease	Haloperidol	DB00502	N05AD01	-4.33211
D006973	Hypertension	Furosemide	DB00695	C03CA01	-4.32886
D006973	Hypertension	Amisulpride	DB06288	N05AL05	-4.3277
D002318	Cardiovascular Diseases	Tolazoline	DB00797	C04AB02,M02AX02	-4.32663
D002340	Carotid Artery Diseases	Moexipril	DB00691	C09AA13	-4.32204
D002340	Carotid Artery Diseases	Lisinopril	DB00722	C09AA03	-4.32204
D002318	Cardiovascular Diseases	Labetalol	DB00598	C07AG01	-4.32066
D006977	Hypertension, Renal	Cyproheptadine	DB00434	R06AX02	-4.32034
D002318	Cardiovascular Diseases	Oxtriphylline	DB01303	R03DA02	-4.32015
D018376	Cardiovascular Abnormalities	Rofecoxib	DB00533	M01AH02	-4.3187
D006973	Hypertension	Cyclothiazide	DB00606	C03AA09	-4.3187
D001145	Arrhythmia	Terbutaline	DB00871	R03AC03,R03CC03	-4.31813
D002318	Cardiovascular Diseases	Captopril	DB01197	C09AA01	-4.31766
D001145	Arrhythmia	Spironolactone	DB00421	C03DA01	-4.31563
D006323	Heart Arrest	Olsalazine	DB01250	A07EC03	-4.31489
D003328	Coronary Thrombosis	Glucosamine	DB01296	M01AX05	-4.31443
D006976	Hypertension, Pulmonary	Bosentan	DB00559	C02KX01	-4.31262
D006976	Hypertension, Pulmonary	Sitaxentan	DB06268	C02KX03	-4.31262
D054144	Heart Failure, Diastolic	Hyoscyamine	DB00424	A03BA03	-4.31239
D054144	Heart Failure, Diastolic	Tropicamide	DB00809	S01FA06	-4.31239
D003324	Coronary artery disease	Orciprenaline	DB00816	R03CB03,R03AB03	-4.31152
D003324	Coronary artery disease	Ritodrine	DB00867	G02CA01	-4.31152
D003324	Coronary artery disease	Procaterol	DB01366	R03CC08,R03AC16	-4.31152
D003324	Coronary artery disease	Bambuterol	DB01408	R03CC12	-4.31152
D002318	Cardiovascular Diseases	Venlafaxine	DB00285	N06AX16,N06AX23	-4.3106
D006331	Myocardial Disease	Terazosin	DB01162	G04CA03	-4.3081
D001145	Arrhythmia	Raloxifene	DB00481	G03XC01	-4.30766
D006332	Cardiomegaly	Pindolol	DB00960	C07AA03,C07AA14,C07AA17	-4.30667
D006332	Cardiomegaly	Sulfasalazine	DB00795	A07EC01	-4.30547
D006333	Heart failure	Pseudoephedrine	DB00852	R01BA02	-4.30381
D002318	Cardiovascular Diseases	Melatonin	DB01065	N05CH01,N05CM17	-4.30313
D006331	Myocardial Disease	Tolmetin	DB00500	M01AB03,M02AA21	-4.30292
D018376	Cardiovascular Abnormalities	Fluticasone Propionate	DB00588	D07AC17,R01AD08,R03BA05	-4.30114
D006973	Hypertension	Prednisolone	DB00860	A07EA01,C05AA04,D07AA01,D07AA03,D07AC14,D07XA02,D10AA02,H02AB04,H02AB06,R01AD02,S01BA04,S01CB02,S02BA03,S03BA02,H02AB07	-4.29923
D006977	Hypertension, Renal	Ephedrine	DB01364	S01FB02,R01AB05,R01BA02,R03CA02,R01AA03	-4.29842
D002318	Cardiovascular Diseases	Perhexiline	DB01074	C08EX02	-4.29651
D006973	Hypertension	Menadione	DB00170	B02BA02	-4.29419
D003328	Coronary Thrombosis	Balsalazide	DB01014	A07EC04	-4.29407
D006331	Myocardial Disease	Prazosin	DB00457	C02CA01	-4.29103
D050197	Atherosclerosis	Phenylbutazone	DB00812	M01AA01,M02AA01	-4.29044
D006327	Heart Block	Citalopram	DB00215	N06AB04,N06AB10	-4.29028
D002318	Cardiovascular Diseases	Phenylpropanolamine	DB00397	R01BA01	-4.28784
D006333	Heart failure	Chlorphenamine	DB01114	R06AB02,R06AB04	-4.28742
D002318	Cardiovascular Diseases	Pseudoephedrine	DB00852	R01BA02	-4.28601
D050197	Atherosclerosis	Rimonabant	DB06155	A08AX01	-4.28556
D054144	Heart Failure, Diastolic	Methantheline	DB00940	A03AB07	-4.28553
D002318	Cardiovascular Diseases	Terfenadine	DB00342	R06AX12	-4.2855
D006327	Heart Block	Bupivacaine	DB00297	N01BB01,N01BB10	-4.28503
D006973	Hypertension	Thiethylperazine	DB00372	R06AD03	-4.28366
D018376	Cardiovascular Abnormalities	Dexamethasone	DB01234	A01AC02,C05AA09,D07AB19,D07XB05,D10AA03,H02AB02,R01AD03,S01BA01,S01CB01,S02BA06,S03BA01	-4.27996
D002318	Cardiovascular Diseases	Telmisartan	DB00966	C09CA07	-4.27955
D002318	Cardiovascular Diseases	Anagrelide	DB00261	L01XX35	-4.27915
D006333	Heart failure	Celecoxib	DB00482	L01XX33,M01AH01	-4.27633
D003324	Coronary artery disease	Sulindac	DB00605	M01AB02	-4.27519
D023903	Coronary Restenosis	Valsartan	DB00177	C09CA03	-4.27387
D023903	Coronary Restenosis	Olmesartan	DB00275	C09CA08	-4.27387
D023903	Coronary Restenosis	Losartan	DB00678	C09CA01	-4.27387
D023903	Coronary Restenosis	Candesartan	DB00796	C09CA06	-4.27387
D023903	Coronary Restenosis	Eprosartan	DB00876	C09CA02	-4.27387
D003328	Coronary Thrombosis	Thalidomide	DB01041	L04AX02	-4.27364
D006973	Hypertension	Apraclonidine	DB00964	S01EA03	-4.27352
D003324	Coronary artery disease	Malathion	DB00772	P03AX03	-4.27131
D003324	Coronary artery disease	Hexafluronium	DB00941	M03AC05	-4.27131
D006977	Hypertension, Renal	Tolcapone	DB00323	N04BX01	-4.27049
D006977	Hypertension, Renal	Entacapone	DB00494	N04BX02	-4.27049
D006327	Heart Block	Papaverine	DB01113	A03AD01,G04BE02	-4.27026
D006973	Hypertension	Chlorprothixene	DB01239	N05AF03	-4.2656
D006973	Hypertension	Fenoldopam	DB00800	C01CA19	-4.26482
D006973	Hypertension	Sulpiride	DB00391	N05AL01,N05AL07	-4.26314
D002318	Cardiovascular Diseases	Naphazoline	DB06711	R01AA08	-4.2615
D006973	Hypertension	Tolbutamide	DB01124	A10BB03,V04CA01	-4.26055
D018376	Cardiovascular Abnormalities	Spironolactone	DB00421	C03DA01	-4.26035
D054144	Heart Failure, Diastolic	Cevimeline	DB00185	N07AX03	-4.2595
D050197	Atherosclerosis	Fluoxymesterone	DB01185	G03BA01	-4.25935
D002318	Cardiovascular Diseases	Cyclothiazide	DB00606	C03AA09	-4.25723
D001145	Arrhythmia	Tizanidine	DB00697	M03BX02	-4.25569
D002318	Cardiovascular Diseases	Adenosine	DB00640	C01EB10	-4.25467
D002318	Cardiovascular Diseases	Simvastatin	DB00641	C10AA01	-4.2539
D006331	Myocardial Disease	Chlorpromazine	DB00477	N05AA01	-4.2537
D006976	Hypertension, Pulmonary	Tasosartan	DB01349	C09CA05	-4.24932
D006332	Cardiomegaly	Alprenolol	DB00866	C07AA01	-4.24746
D006331	Myocardial Disease	Zonisamide	DB00909	N03AX15	-4.24281
D003328	Coronary Thrombosis	Argatroban	DB00278	B01AE03	-4.23966
D003328	Coronary Thrombosis	Ximelagatran	DB04898	B01AE05	-4.23966
D003328	Coronary Thrombosis	Dabigatran etexilate	DB06695	B01AE07	-4.23966
D006973	Hypertension	Bevantolol	DB01295	C07AB06	-4.23944
D050197	Atherosclerosis	Sulindac	DB00605	M01AB02	-4.2388
D006331	Myocardial Disease	Chloroquine	DB00608	P01BA01,P01BA02	-4.23799
D050197	Atherosclerosis	Norepinephrine	DB00368	G02BA03,G03AC03,C01CA03	-4.23793
D001145	Arrhythmia	Pimozide	DB01100	N05AG02	-4.23593
D006323	Heart Arrest	Nitrendipine	DB01054	C08CA08	-4.23528
D001145	Arrhythmia	Verapamil	DB00661	C08DA01	-4.23481
D006977	Hypertension, Renal	Fluphenazine	DB00623	N05AB02	-4.23334
D054144	Heart Failure, Diastolic	Lidocaine	DB00281	C01BB01,C05AD01,D04AB01,N01BB02,R02AD02,S01HA07,S02DA01,A01AD11	-4.23221
D050197	Atherosclerosis	Prednisolone	DB00860	A07EA01,C05AA04,D07AA01,D07AA03,D07AC14,D07XA02,D10AA02,H02AB04,H02AB06,R01AD02,S01BA04,S01CB02,S02BA03,S03BA02,H02AB07	-4.2304
D001145	Arrhythmia	Terazosin	DB01162	G04CA03	-4.2301
D002318	Cardiovascular Diseases	Dextrothyroxine	DB00509	C10AX01,H03AA01	-4.2289
D023903	Coronary Restenosis	Dipivefrin	DB00449	S01EA02	-4.22852
D001145	Arrhythmia	Perphenazine	DB00850	N05AB03	-4.22831
D003324	Coronary artery disease	Tiludronate	DB01133	M05BA05	-4.22718
D050197	Atherosclerosis	Ezetimibe	DB00973	C10AX09	-4.22258
D002318	Cardiovascular Diseases	Cinnarizine	DB00568	N07CA02	-4.22101
D006973	Hypertension	Pipotiazine	DB01621	N05AC04	-4.22089
D006331	Myocardial Disease	Glyburide	DB01016	A10BB01	-4.22009
D003324	Coronary artery disease	Droxidopa	DB06262	C01CA27	-4.21928
D006973	Hypertension	Dopamine	DB00988	C01CA04	-4.21925
D003324	Coronary artery disease	Ezetimibe	DB00973	C10AX09	-4.21813
D054144	Heart Failure, Diastolic	Methysergide	DB00247	N02CA04	-4.21713
D003328	Coronary Thrombosis	Meclofenamic acid	DB00939	M01AG04,M02AA18	-4.21698
D023903	Coronary Restenosis	Glucosamine	DB01296	M01AX05	-4.21667
D001145	Arrhythmia	Bethanidine	DB00217	C02CC01	-4.2163
D002318	Cardiovascular Diseases	Duloxetine	DB00476	N06AX21	-4.21112
D006323	Heart Arrest	Ramipril	DB00178	C09AA05	-4.2105
D006323	Heart Arrest	Fosinopril	DB00492	C09AA09	-4.2105
D006323	Heart Arrest	Trandolapril	DB00519	C09AA10	-4.2105
D006323	Heart Arrest	Benazepril	DB00542	C09AA07	-4.2105
D006323	Heart Arrest	Enalapril	DB00584	C09AA02	-4.2105
D006323	Heart Arrest	Perindopril	DB00790	C09AA04	-4.2105
D006323	Heart Arrest	Quinapril	DB00881	C09AA06	-4.2105
D006323	Heart Arrest	Rescinnamine	DB01180	C02AA01	-4.2105
D006323	Heart Arrest	Cilazapril	DB01340	C09AA08	-4.2105
D006323	Heart Arrest	Spirapril	DB01348	C09AA11	-4.2105
D003324	Coronary artery disease	Tolmetin	DB00500	M01AB03,M02AA21	-4.20975
D006327	Heart Block	Chloroprocaine	DB01161	N01BA04	-4.20697
D006331	Myocardial Disease	Xylometazoline	DB06694	S01GA03	-4.20615
D002318	Cardiovascular Diseases	Remoxipride	DB00409	N05AL04	-4.20582
D002318	Cardiovascular Diseases	Aminocaproic Acid	DB00513	B02AA01	-4.20565
D006327	Heart Block	Procainamide	DB01035	C01BA02	-4.20503
D006333	Heart failure	Bopindolol	DB08807	C07AA17	-4.20377
D006331	Myocardial Disease	Quetiapine	DB01224	N05AH04	-4.20348
D003328	Coronary Thrombosis	Ketoprofen	DB01009	M01AE03,M01AE17,M02AA10	-4.2034
D002318	Cardiovascular Diseases	Raloxifene	DB00481	G03XC01	-4.20144
D006973	Hypertension	Tolazoline	DB00797	C04AB02,M02AX02	-4.20098
D018376	Cardiovascular Abnormalities	Quinidine	DB00908	C01BA01	-4.20098
D001145	Arrhythmia	Apraclonidine	DB00964	S01EA03	-4.19863
D006331	Myocardial Disease	Pyridostigmine	DB00545	N07AA02	-4.19834
D006331	Myocardial Disease	Pralidoxime	DB00733	V03AB04	-4.19834
D006331	Myocardial Disease	Demecarium	DB00944	S01EB04	-4.19834
D006331	Myocardial Disease	Physostigmine	DB00981	S01EB05,V03AB19	-4.19834
D006331	Myocardial Disease	Rivastigmine	DB00989	N06DA03	-4.19834
D006331	Myocardial Disease	Neostigmine	DB01400	N07AA01,S01EB06	-4.19834
D006973	Hypertension	Raloxifene	DB00481	G03XC01	-4.19594
D002340	Carotid Artery Diseases	Ramipril	DB00178	C09AA05	-4.19422
D002340	Carotid Artery Diseases	Fosinopril	DB00492	C09AA09	-4.19422
D002340	Carotid Artery Diseases	Trandolapril	DB00519	C09AA10	-4.19422
D002340	Carotid Artery Diseases	Benazepril	DB00542	C09AA07	-4.19422
D002340	Carotid Artery Diseases	Enalapril	DB00584	C09AA02	-4.19422
D002340	Carotid Artery Diseases	Perindopril	DB00790	C09AA04	-4.19422
D002340	Carotid Artery Diseases	Quinapril	DB00881	C09AA06	-4.19422
D002340	Carotid Artery Diseases	Rescinnamine	DB01180	C02AA01	-4.19422
D002340	Carotid Artery Diseases	Cilazapril	DB01340	C09AA08	-4.19422
D002340	Carotid Artery Diseases	Spirapril	DB01348	C09AA11	-4.19422
D003324	Coronary artery disease	Aminocaproic Acid	DB00513	B02AA01	-4.19237
D006323	Heart Arrest	Telmisartan	DB00966	C09CA07	-4.18913
D018376	Cardiovascular Abnormalities	Salicylic acid	DB00936	D11AC30,N02BA04	-4.18842
D018376	Cardiovascular Abnormalities	Acetylsalicylic acid	DB00945	A01AD05,B01AC06,N02BA01	-4.18842
D054144	Heart Failure, Diastolic	Promazine	DB00420	N05AA03,N05AA02,N05AA01,N05AA04,N05AA05	-4.18803
D006327	Heart Block	Fentanyl	DB00813	N01AH01,N02AB03	-4.18767
D002318	Cardiovascular Diseases	Sulpiride	DB00391	N05AL01,N05AL07	-4.18731
D006976	Hypertension, Pulmonary	Meclofenamic acid	DB00939	M01AG04,M02AA18	-4.18729
D006973	Hypertension	Triflupromazine	DB00508	N05AA05	-4.1867
D006977	Hypertension, Renal	Calcitriol	DB00136	A11CC04,D05AX03	-4.18658
D006977	Hypertension, Renal	Calcidiol	DB00146	A11CC06	-4.18658
D006977	Hypertension, Renal	Ergocalciferol	DB00153	A11CC01	-4.18658
D006977	Hypertension, Renal	Cholecalciferol	DB00169	A11CC05	-4.18658
D006977	Hypertension, Renal	Paricalcitol	DB00910	A11CC07	-4.18658
D006977	Hypertension, Renal	Dihydrotachysterol	DB01070	A11CC02	-4.18658
D006977	Hypertension, Renal	Alfacalcidol	DB01436	A11CC03	-4.18658
D006977	Hypertension, Renal	Calcipotriol	DB02300	D05AX02	-4.18658
D018376	Cardiovascular Abnormalities	Fluoxymesterone	DB01185	G03BA01	-4.18633
D002340	Carotid Artery Diseases	Diethylcarbamazine	DB00711	P02CB02	-4.18472
D054144	Heart Failure, Diastolic	Clozapine	DB00363	N05AH02	-4.18442
D006332	Cardiomegaly	Betaxolol	DB00195	C07AB05,S01ED02	-4.18301
D006332	Cardiomegaly	Atenolol	DB00335	C07AB03,C07AB11	-4.18301
D006332	Cardiomegaly	Carteolol	DB00521	C07AA15,S01ED05	-4.18301
D006332	Cardiomegaly	Acebutolol	DB01193	C07AB04	-4.18301
D006332	Cardiomegaly	Penbutolol	DB01359	C07AA23	-4.18301
D006332	Cardiomegaly	Oxprenolol	DB01580	C07AA02	-4.18301
D006332	Cardiomegaly	Isoetarine	DB00221	R03AC07|R03CC06	-4.18301
D006332	Cardiomegaly	Salbutamol	DB01001	R03CC02,R03AC02	-4.18301
D006332	Cardiomegaly	Metipranolol	DB01214	S01ED04	-4.18301
D006332	Cardiomegaly	Pirbuterol	DB01291	R03AC08,R03CC07	-4.18301
D006332	Cardiomegaly	Indacaterol	DB05039	R03AC18	-4.18301
D003324	Coronary artery disease	Propafenone	DB01182	C01BC03	-4.18295
D003330	Coronary Vessel Anomalies	Hexachlorophene	DB00756	D08AE01	-4.18112
D006973	Hypertension	Diltiazem	DB00343	C08DB01	-4.17844
D006973	Hypertension	Lercanidipine	DB00528	C08CA13	-4.17844
D009202	Cardiomyopathy	Sulindac	DB00605	M01AB02	-4.17816
D006333	Heart failure	Diazoxide	DB01119	C02DA01,V03AH01	-4.17323
D006327	Heart Block	Methadone	DB00333	N02AC52,N07BC02,R05DA06	-4.17
D001145	Arrhythmia	Prochlorperazine	DB00433	N05AB04	-4.16795
D002318	Cardiovascular Diseases	Tamoxifen	DB00675	L02BA01	-4.1656
D023903	Coronary Restenosis	Olsalazine	DB01250	A07EC03	-4.16432
D006327	Heart Block	Alosetron	DB00969	A03AE01	-4.16388
D006332	Cardiomegaly	Bevantolol	DB01295	C07AB06	-4.1628
D006331	Myocardial Disease	Bevantolol	DB01295	C07AB06	-4.16277
D006332	Cardiomegaly	Aminophylline	DB01223	R03DA05	-4.16134
D006973	Hypertension	Metoprolol	DB00264	C07AB02,C07AB52	-4.15887
D006973	Hypertension	Timolol	DB00373	C07AA06,S01ED01	-4.15887
D006973	Hypertension	Bisoprolol	DB00612	C07AB07	-4.15887
D006973	Hypertension	Arbutamine	DB01102	C01CA22	-4.15887
D006973	Hypertension	Nadolol	DB01203	C07AA12	-4.15887
D006973	Hypertension	Bupranolol	DB08808	C07AA19	-4.15887
D006973	Hypertension	Salmeterol	DB00938	R03AC12	-4.15887
D006973	Hypertension	Formoterol	DB00983	R03AC13	-4.15887
D006973	Hypertension	Levobunolol	DB01210	S01ED03	-4.15887
D006973	Hypertension	Fenoterol	DB01288	R03CC04,G02CA03,R03AC04	-4.15887
D006973	Hypertension	Fluphenazine	DB00623	N05AB02	-4.15751
D006327	Heart Block	Ibuprofen	DB01050	C01EB16,G02CC01,M01AE01,M01AE14,M02AA13	-4.1573
D006327	Heart Block	Nabumetone	DB00461	M01AX01	-4.1573
D006327	Heart Block	Ketorolac	DB00465	M01AB15,S01BC05	-4.1573
D006327	Heart Block	Tenoxicam	DB00469	M01AC02	-4.1573
D006327	Heart Block	Piroxicam	DB00554	M01AC01,M02AA07,S01BC06	-4.1573
D006327	Heart Block	Fenoprofen	DB00573	M01AE04	-4.1573
D006327	Heart Block	Naproxen	DB00788	G02CC02,M01AE02,M02AA12	-4.1573
D006327	Heart Block	Meloxicam	DB00814	M01AC06	-4.1573
D006327	Heart Block	Suprofen	DB00870	M01AE07	-4.1573
D006327	Heart Block	Bromfenac	DB00963	S01BC11	-4.1573
D006327	Heart Block	Oxaprozin	DB00991	M01AE12	-4.1573
D006327	Heart Block	Lumiracoxib	DB01283	M01AH06	-4.1573
D006327	Heart Block	Bismuth Subsalicylate	DB01294	A02BX05,A02BA07,A02BX12	-4.1573
D006327	Heart Block	Salsalate	DB01399	N02BA06	-4.1573
D006327	Heart Block	Antipyrine	DB01435	N02BB01,S02DA03	-4.1573
D006327	Heart Block	Tiaprofenic acid	DB01600	M01AE11	-4.1573
D006327	Heart Block	Lornoxicam	DB06725	M01AC05	-4.1573
D006327	Heart Block	Nepafenac	DB06802	S01BC10	-4.1573
D006976	Hypertension, Pulmonary	Valsartan	DB00177	C09CA03	-4.15689
D006976	Hypertension, Pulmonary	Olmesartan	DB00275	C09CA08	-4.15689
D006976	Hypertension, Pulmonary	Losartan	DB00678	C09CA01	-4.15689
D006976	Hypertension, Pulmonary	Candesartan	DB00796	C09CA06	-4.15689
D006976	Hypertension, Pulmonary	Eprosartan	DB00876	C09CA02	-4.15689
D006331	Myocardial Disease	Alfentanil	DB00802	N01AH02	-4.15624
D006331	Myocardial Disease	Anileridine	DB00913	N01AH05	-4.15624
D006331	Myocardial Disease	Ethylmorphine	DB01466	R05DA01|S01XA06	-4.15624
D003324	Coronary artery disease	Norepinephrine	DB00368	G02BA03,G03AC03,C01CA03	-4.15508
D006327	Heart Block	Epoprostenol	DB01240	B01AC09	-4.15427
D006323	Heart Arrest	Mexiletine	DB00379	C01BB02	-4.1507
D006323	Heart Arrest	Etomidate	DB00292	N01AX07	-4.1503
D006973	Hypertension	Mefloquine	DB00358	P01BC02	-4.14964
D006973	Hypertension	Bethanidine	DB00217	C02CC01	-4.14717
D003324	Coronary artery disease	Fluspirilene	DB04842	N05AG01	-4.1459
D001145	Arrhythmia	Quetiapine	DB01224	N05AH04	-4.14578
D006333	Heart failure	Telmisartan	DB00966	C09CA07	-4.14546
D006973	Hypertension	Caffeine	DB00201	N06BC01,N02BE01	-4.14389
D006333	Heart failure	Chlorotrianisene	DB00269	G03CA06	-4.14302
D006333	Heart failure	Conjugated Estrogens	DB00286	G03CA57	-4.14302
D006333	Heart failure	Clomifene	DB00882	G03GB02	-4.14302
D006333	Heart failure	Dienestrol	DB00890	G03CB01,G03CC02	-4.14302
D006333	Heart failure	Fulvestrant	DB00947	L02BA03	-4.14302
D023903	Coronary Restenosis	Mivacurium	DB01226	M03AC10	-4.14236
D001145	Arrhythmia	Tamoxifen	DB00675	L02BA01	-4.13948
D006333	Heart failure	Diflunisal	DB00861	N02BA11	-4.13926
C535853	Cardiac congenital anomalies	Ramelteon	DB00980	N05CH02	-4.13689
D002318	Cardiovascular Diseases	Talbutal	DB00306	N05CA07	-4.13301
D002318	Cardiovascular Diseases	Pentobarbital	DB00312	N05CA01	-4.13301
D002318	Cardiovascular Diseases	Secobarbital	DB00418	N05CA06	-4.13301
D002318	Cardiovascular Diseases	Primidone	DB00794	N03AA03	-4.13301
D002318	Cardiovascular Diseases	Methylphenobarbital	DB00849	N03AA01	-4.13301
D002318	Cardiovascular Diseases	Amobarbital	DB01351	N05CA02	-4.13301
D002318	Cardiovascular Diseases	Aprobarbital	DB01352	N05CA05	-4.13301
D002318	Cardiovascular Diseases	Butethal	DB01353	N05CA03	-4.13301
D002318	Cardiovascular Diseases	Heptabarbital	DB01354	N05CA11	-4.13301
D002318	Cardiovascular Diseases	Hexobarbital	DB01355	N01AF02|N05CA16	-4.13301
D006973	Hypertension	Estradiol	DB00783	G03CA01,G03CA03,L02AA02,L02AA03	-4.13215
D023921	Coronary Stenosis	Chlorhexidine	DB00878	A01AB03,B05CA02,D08AC02,D09AA12,R02AA05,S01AX09,S02AA09,S03AA04,D08AE02	-4.13116
D006331	Myocardial Disease	Topotecan	DB01030	L01XX17	-4.12367
D006331	Myocardial Disease	Cocaine	DB00907	N01BC01,R02AD03,S01HA01,S02DA02	-4.12367
D006323	Heart Arrest	Felodipine	DB01023	C08CA02	-4.12363
D006333	Heart failure	Cinnarizine	DB00568	N07CA02	-4.12333
D018376	Cardiovascular Abnormalities	Balsalazide	DB01014	A07EC04	-4.12317
D003328	Coronary Thrombosis	Sodium Tetradecyl Sulfate	DB00464	C05BB04	-4.12034
D002318	Cardiovascular Diseases	Papaverine	DB01113	A03AD01,G04BE02	-4.11863
D050197	Atherosclerosis	Tiludronate	DB01133	M05BA05	-4.11721
D050197	Atherosclerosis	Tacrine	DB00382	N06AA18,N06DA01	-4.11678
D006331	Myocardial Disease	Imipramine	DB00458	N06AA02,N06AA03,N06AA06	-4.11637
D006973	Hypertension	Naphazoline	DB06711	R01AA08	-4.11609
D002318	Cardiovascular Diseases	Biotin	DB00121	A11HA05	-4.11372
D006331	Myocardial Disease	Framycetin	DB00452	D09AA01|R01AX08|S01AA07	-4.11154
D006331	Myocardial Disease	Zalcitabine	DB00943	J05AF03	-4.11154
D006331	Myocardial Disease	Prednisolone	DB00860	A07EA01,C05AA04,D07AA01,D07AA03,D07AC14,D07XA02,D10AA02,H02AB04,H02AB06,R01AD02,S01BA04,S01CB02,S02BA03,S03BA02,H02AB07	-4.10979
D006323	Heart Arrest	Phentermine	DB00191	A08AA01,C01CA11	-4.10824
D006323	Heart Arrest	Pargyline	DB01626	C02KC01,C02LL01	-4.10824
D006323	Heart Arrest	Tranylcypromine	DB00752	N06AF04	-4.10824
D006323	Heart Arrest	Selegiline	DB01037	N04BD01	-4.10824
D006323	Heart Arrest	Isocarboxazid	DB01247	N06AF01	-4.10824
D006973	Hypertension	Imipramine	DB00458	N06AA02,N06AA03,N06AA06	-4.10591
D006331	Myocardial Disease	Telmisartan	DB00966	C09CA07	-4.1056
D006333	Heart failure	Warfarin	DB00682	B01AA03	-4.10553
D006973	Hypertension	Chloroquine	DB00608	P01BA01,P01BA02	-4.10404
D006973	Hypertension	Suramin	DB04786	P01CX02	-4.10393
D054144	Heart Failure, Diastolic	Aripiprazole	DB01238	N05AX12	-4.10314
D006333	Heart failure	Irbesartan	DB01029	C09CA04	-4.10209
D006331	Myocardial Disease	Ethynodiol	DB00823	G03DC06	-4.10159
D006331	Myocardial Disease	Allylestrenol	DB01431	G03DC01	-4.10159
D006327	Heart Block	Indapamide	DB00808	C03BA11	-4.10107
D006977	Hypertension, Renal	Molindone	DB01618	N05AE02	-4.09979
D006331	Myocardial Disease	Mianserin	DB06148	N06AX03	-4.09873
D009202	Cardiomyopathy	Metoprolol	DB00264	C07AB02,C07AB52	-4.09761
D009202	Cardiomyopathy	Timolol	DB00373	C07AA06,S01ED01	-4.09761
D009202	Cardiomyopathy	Bisoprolol	DB00612	C07AB07	-4.09761
D009202	Cardiomyopathy	Arbutamine	DB01102	C01CA22	-4.09761
D009202	Cardiomyopathy	Nadolol	DB01203	C07AA12	-4.09761
D009202	Cardiomyopathy	Bupranolol	DB08808	C07AA19	-4.09761
D009202	Cardiomyopathy	Salmeterol	DB00938	R03AC12	-4.09761
D009202	Cardiomyopathy	Formoterol	DB00983	R03AC13	-4.09761
D009202	Cardiomyopathy	Levobunolol	DB01210	S01ED03	-4.09761
D009202	Cardiomyopathy	Fenoterol	DB01288	R03CC04,G02CA03,R03AC04	-4.09761
D006333	Heart failure	Fenofibrate	DB01039	C10AB05	-4.09676
D050197	Atherosclerosis	Cisapride	DB00604	A03FA02	-4.0962
D001145	Arrhythmia	Magnesium Sulfate	DB00653	A06AD04|A12CC02|B05XA05|D11AX05|V04CC02	-4.09559
D003330	Coronary Vessel Anomalies	Aprepitant	DB00673	A04AD12	-4.09536
D006331	Myocardial Disease	Oxymetazoline	DB00935	R01AA05,R01AB07,S01GA04	-4.0923
D006333	Heart failure	Dexamethasone	DB01234	A01AC02,C05AA09,D07AB19,D07XB05,D10AA03,H02AB02,R01AD03,S01BA01,S01CB01,S02BA06,S03BA01	-4.09216
D009202	Cardiomyopathy	Betaxolol	DB00195	C07AB05,S01ED02	-4.09121
D009202	Cardiomyopathy	Atenolol	DB00335	C07AB03,C07AB11	-4.09121
D009202	Cardiomyopathy	Carteolol	DB00521	C07AA15,S01ED05	-4.09121
D009202	Cardiomyopathy	Acebutolol	DB01193	C07AB04	-4.09121
D009202	Cardiomyopathy	Penbutolol	DB01359	C07AA23	-4.09121
D009202	Cardiomyopathy	Oxprenolol	DB01580	C07AA02	-4.09121
D009202	Cardiomyopathy	Isoetarine	DB00221	R03AC07|R03CC06	-4.09121
D009202	Cardiomyopathy	Salbutamol	DB01001	R03CC02,R03AC02	-4.09121
D009202	Cardiomyopathy	Metipranolol	DB01214	S01ED04	-4.09121
D009202	Cardiomyopathy	Pirbuterol	DB01291	R03AC08,R03CC07	-4.09121
D009202	Cardiomyopathy	Indacaterol	DB05039	R03AC18	-4.09121
D001145	Arrhythmia	Remikiren	DB00212	C09XA01	-4.08954
D001145	Arrhythmia	Aliskiren	DB01258	C09XA02	-4.08954
D006333	Heart failure	Bosentan	DB00559	C02KX01	-4.08909
D006333	Heart failure	Sitaxentan	DB06268	C02KX03	-4.08909
D006327	Heart Block	Bosentan	DB00559	C02KX01	-4.08404
D006327	Heart Block	Sitaxentan	DB06268	C02KX03	-4.08404
D006331	Myocardial Disease	Labetalol	DB00598	C07AG01	-4.08246
D006323	Heart Arrest	Isoprenaline	DB01064	C01CA02,D08AX05	-4.0805
D050197	Atherosclerosis	Menadione	DB00170	B02BA02	-4.08022
D006331	Myocardial Disease	Pemetrexed	DB00642	L01BA04	-4.07805
D002318	Cardiovascular Diseases	Arsenic trioxide	DB01169	L01XX27	-4.07727
D054144	Heart Failure, Diastolic	Clomipramine	DB01242	N06AA04	-4.07718
D006331	Myocardial Disease	Doxazosin	DB00590	C02CA04	-4.07658
D003324	Coronary artery disease	Pseudoephedrine	DB00852	R01BA02	-4.07642
D054144	Heart Failure, Diastolic	Chlorphenamine	DB01114	R06AB02,R06AB04	-4.07493
D006331	Myocardial Disease	Propranolol	DB00571	C07AA05	-4.07489
D006333	Heart failure	Spironolactone	DB00421	C03DA01	-4.07445
D006973	Hypertension	Tolmetin	DB00500	M01AB03,M02AA21	-4.0726
D003324	Coronary artery disease	Chlorpromazine	DB00477	N05AA01	-4.07127
D002318	Cardiovascular Diseases	Medroxyprogesterone Acetate	DB00603	G03AC06,G03DA02,L02AB02	-4.06913
D006977	Hypertension, Renal	Chlorphenamine	DB01114	R06AB02,R06AB04	-4.0686
D002318	Cardiovascular Diseases	Triamterene	DB00384	C03DB02	-4.0677
D003324	Coronary artery disease	Calcitriol	DB00136	A11CC04,D05AX03	-4.06602
D003324	Coronary artery disease	Calcidiol	DB00146	A11CC06	-4.06602
D003324	Coronary artery disease	Ergocalciferol	DB00153	A11CC01	-4.06602
D003324	Coronary artery disease	Cholecalciferol	DB00169	A11CC05	-4.06602
D003324	Coronary artery disease	Paricalcitol	DB00910	A11CC07	-4.06602
D003324	Coronary artery disease	Dihydrotachysterol	DB01070	A11CC02	-4.06602
D003324	Coronary artery disease	Alfacalcidol	DB01436	A11CC03	-4.06602
D003324	Coronary artery disease	Calcipotriol	DB02300	D05AX02	-4.06602
D006331	Myocardial Disease	Suramin	DB04786	P01CX02	-4.06569
D006331	Myocardial Disease	Metoprolol	DB00264	C07AB02,C07AB52	-4.06491
D006331	Myocardial Disease	Timolol	DB00373	C07AA06,S01ED01	-4.06491
D006331	Myocardial Disease	Bisoprolol	DB00612	C07AB07	-4.06491
D006331	Myocardial Disease	Arbutamine	DB01102	C01CA22	-4.06491
D006331	Myocardial Disease	Nadolol	DB01203	C07AA12	-4.06491
D006331	Myocardial Disease	Bupranolol	DB08808	C07AA19	-4.06491
D006331	Myocardial Disease	Salmeterol	DB00938	R03AC12	-4.06491
D006331	Myocardial Disease	Formoterol	DB00983	R03AC13	-4.06491
D006331	Myocardial Disease	Levobunolol	DB01210	S01ED03	-4.06491
D006331	Myocardial Disease	Fenoterol	DB01288	R03CC04,G02CA03,R03AC04	-4.06491
D003324	Coronary artery disease	Pentoxifylline	DB00806	C04AD03	-4.06178
D006331	Myocardial Disease	Desipramine	DB01151	N06AA01	-4.06092
D050197	Atherosclerosis	Chloroquine	DB00608	P01BA01,P01BA02	-4.06014
D006973	Hypertension	Tiludronate	DB01133	M05BA05	-4.05831
D018376	Cardiovascular Abnormalities	Megestrol acetate	DB00351	G03AC05,G03DB02,L02AB01,G03DB04	-4.05772
D002340	Carotid Artery Diseases	Glucosamine	DB01296	M01AX05	-4.05536
D003324	Coronary artery disease	Moexipril	DB00691	C09AA13	-4.05349
D003324	Coronary artery disease	Lisinopril	DB00722	C09AA03	-4.05349
D003328	Coronary Thrombosis	Irbesartan	DB01029	C09CA04	-4.05172
D002318	Cardiovascular Diseases	Chloroprocaine	DB01161	N01BA04	-4.05148
D006331	Myocardial Disease	Loratadine	DB00455	R06AX13,R06AX27,C09AA03	-4.04781
D006976	Hypertension, Pulmonary	Irbesartan	DB01029	C09CA04	-4.04529
D006331	Myocardial Disease	Phentolamine	DB00692	C04AB01,G04BE05	-4.04477
D003324	Coronary artery disease	Isoprenaline	DB01064	C01CA02,D08AX05	-4.04314
D003324	Coronary artery disease	Tolazoline	DB00797	C04AB02,M02AX02	-4.03915
D018376	Cardiovascular Abnormalities	Doxorubicin	DB00997	L01DB01	-4.03901
D006977	Hypertension, Renal	Dihydroergotamine	DB00320	N02CA01	-4.03728
D018376	Cardiovascular Abnormalities	Etodolac	DB00749	M01AB08	-4.0369
D050197	Atherosclerosis	Salicylic acid	DB00936	D11AC30,N02BA04	-4.0367
D050197	Atherosclerosis	Acetylsalicylic acid	DB00945	A01AD05,B01AC06,N02BA01	-4.0367
D006332	Cardiomegaly	Calcitriol	DB00136	A11CC04,D05AX03	-4.03551
D006332	Cardiomegaly	Calcidiol	DB00146	A11CC06	-4.03551
D006332	Cardiomegaly	Ergocalciferol	DB00153	A11CC01	-4.03551
D006332	Cardiomegaly	Cholecalciferol	DB00169	A11CC05	-4.03551
D006332	Cardiomegaly	Paricalcitol	DB00910	A11CC07	-4.03551
D006332	Cardiomegaly	Dihydrotachysterol	DB01070	A11CC02	-4.03551
D006332	Cardiomegaly	Alfacalcidol	DB01436	A11CC03	-4.03551
D006332	Cardiomegaly	Calcipotriol	DB02300	D05AX02	-4.03551
D006331	Myocardial Disease	Bromocriptine	DB01200	G02CB01,N04BC01	-4.03522
D003324	Coronary artery disease	Oxymetazoline	DB00935	R01AA05,R01AB07,S01GA04	-4.03419
D054144	Heart Failure, Diastolic	Venlafaxine	DB00285	N06AX16,N06AX23	-4.03367
D001145	Arrhythmia	Estriol	DB04573	G03CA04|G03CC06	-4.03282
D006327	Heart Block	Aminosalicylic Acid	DB00233	J04AA01	-4.03257
D054144	Heart Failure, Diastolic	Nortriptyline	DB00540	N06AA10	-4.03206
D006973	Hypertension	Heparin	DB01109	B01AB01|C05BA03|S01XA14	-4.03081
D002318	Cardiovascular Diseases	Erlotinib	DB00530	L01XE03	-4.02901
D002318	Cardiovascular Diseases	Tofisopam	DB08811	N05BA23	-4.02827
D006977	Hypertension, Renal	Digoxin	DB00390	C01AA02,C01AA05,C01AA08,V03AB24	-4.02804
D006977	Hypertension, Renal	Acetyldigitoxin	DB00511	C01AA01	-4.02804
D006977	Hypertension, Renal	Deslanoside	DB01078	C01AA07	-4.02804
D006977	Hypertension, Renal	Ouabain	DB01092	C01AC01	-4.02804
D006977	Hypertension, Renal	Bretylium	DB01158	C01BD02	-4.02804
D006977	Hypertension, Renal	Digitoxin	DB01396	C01AA01,C01AA04	-4.02804
D006977	Hypertension, Renal	Almitrine	DB01430	R07AB07	-4.02804
D050197	Atherosclerosis	Fluorometholone	DB00324	C05AA06,D07AB06,D07XB04,D10AA01,S01BA07,S01CB05	-4.02804
D050197	Atherosclerosis	Fluocinolone Acetonide	DB00591	C05AA10,D07AC04,S01BA15	-4.02804
D050197	Atherosclerosis	Fluocinonide	DB01047	C05AA11,D07AC08	-4.02804
D050197	Atherosclerosis	Flunisolide	DB00180	R01AD04,R03BA03	-4.02804
D050197	Atherosclerosis	Diflorasone	DB00223	D07AC10	-4.02804
D050197	Atherosclerosis	Alclometasone	DB00240	D07AB10|S01BA10	-4.02804
D050197	Atherosclerosis	Medrysone	DB00253	S01BA08	-4.02804
D050197	Atherosclerosis	Beclomethasone	DB00394	A07EA07,D07AC15,R01AD01,R03BA01	-4.02804
D050197	Atherosclerosis	Betamethasone	DB00443	A07EA04,C05AA05,D07AC01,D07XC01,H02AB01,R01AD06,R03BA04,S01BA06,S01CB04,S02BA07,S03BA03	-4.02804
D050197	Atherosclerosis	Desoximetasone	DB00547	D07AC03,D07XC02	-4.02804
D050197	Atherosclerosis	Halobetasol Propionate	DB00596	D07AC21	-4.02804
D050197	Atherosclerosis	Triamcinolone	DB00620	A01AC01,D07AB09,D07XB02,H02AB08,R01AD11,R03BA06,S01BA05	-4.02804
D050197	Atherosclerosis	Prednisone	DB00635	A07EA03,H02AB07,H02AB15	-4.02804
D050197	Atherosclerosis	Mometasone	DB00764	D07AC13,D07XC03,R01AD09,R03BA07	-4.02804
D050197	Atherosclerosis	Clocortolone	DB00838	D07AB21	-4.02804
D050197	Atherosclerosis	Flurandrenolide	DB00846	D07AC07	-4.02804
D050197	Atherosclerosis	Loteprednol	DB00873	S01BA14	-4.02804
D050197	Atherosclerosis	Rimexolone	DB00896	H02AB12,S01BA13	-4.02804
D050197	Atherosclerosis	Methylprednisolone	DB00959	D07AA01,D07AC14,D10AA02,H02AB04	-4.02804
D050197	Atherosclerosis	Clobetasol propionate	DB01013	D07AD01	-4.02804
D050197	Atherosclerosis	Prednicarbate	DB01130	D07AC18,V01AA07,V01AA03	-4.02804
D050197	Atherosclerosis	Budesonide	DB01222	A07EA06,D07AC09,R01AD05,R03BA02	-4.02804
D050197	Atherosclerosis	Desonide	DB01260	D07AC09,R03BA02,S01BA11,A07EA06,D07AB08,R01AD05	-4.02804
D050197	Atherosclerosis	Paramethasone	DB01384	H02AB05	-4.02804
D050197	Atherosclerosis	Ciclesonide	DB01410	R03BA08	-4.02804
D050197	Atherosclerosis	Difluprednate	DB06781	D07AC19	-4.02804
D003324	Coronary artery disease	Apraclonidine	DB00964	S01EA03	-4.02514
D006323	Heart Arrest	Lidocaine	DB00281	C01BB01,C05AD01,D04AB01,N01BB02,R02AD02,S01HA07,S02DA01,A01AD11	-4.02496
D006331	Myocardial Disease	Dinoprostone	DB00917	G02AD02	-4.02452
D006333	Heart failure	Felodipine	DB01023	C08CA02	-4.02347
D023903	Coronary Restenosis	Simvastatin	DB00641	C10AA01	-4.02226
D006976	Hypertension, Pulmonary	Indomethacin	DB00328	M01AB01,C01EB03	-4.02018
D006331	Myocardial Disease	Clonidine	DB00575	C02AC01,N02CX02,S01EA04,S01EA03	-4.01893
D006327	Heart Block	Verapamil	DB00661	C08DA01	-4.01808
D006973	Hypertension	Daunorubicin	DB00694	L01DB02	-4.01805
D050197	Atherosclerosis	Aminosalicylic Acid	DB00233	J04AA01	-4.01756
D002318	Cardiovascular Diseases	Cyanocobalamin	DB00115	B03BA01	-4.01735
D002318	Cardiovascular Diseases	Levosimendan	DB00922	C01CX08	-4.01639
D003324	Coronary artery disease	Pindolol	DB00960	C07AA03,C07AA14,C07AA17	-4.0152
D002318	Cardiovascular Diseases	Sotalol	DB00489	C07AA07,C07AA57	-4.0152
D006331	Myocardial Disease	Apomorphine	DB00714	G04BE07,N04BC07	-4.01295
D006333	Heart failure	Allopurinol	DB00437	M04AA01	-4.01137
D002318	Cardiovascular Diseases	Acamprosate	DB00659	N07BB03	-4.01119
D006332	Cardiomegaly	Salicylic acid	DB00936	D11AC30,N02BA04	-4.0111
D006332	Cardiomegaly	Acetylsalicylic acid	DB00945	A01AD05,B01AC06,N02BA01	-4.0111
D006323	Heart Arrest	Prazosin	DB00457	C02CA01	-4.00771
D006976	Hypertension, Pulmonary	Aminocaproic Acid	DB00513	B02AA01	-4.00532
D006332	Cardiomegaly	Theobromine	DB01412	C03BD01,R03DA07	-4.00266
D006332	Cardiomegaly	Yohimbine	DB01392	G04BE04	-4.00187
D002318	Cardiovascular Diseases	Methyclothiazide	DB00232	C03AA08	-4.00111
D002318	Cardiovascular Diseases	Chlorothiazide	DB00880	C03AA04	-4.00111
D002318	Cardiovascular Diseases	Methazolamide	DB00703	S01EC05	-4.00111
D002318	Cardiovascular Diseases	Procaine	DB00721	C05AD05,D04AB03,J01CE09,N01BA02,N01BA04,S01HA02,S01HA05,C01BA02	-3.99796
D002318	Cardiovascular Diseases	Hexachlorophene	DB00756	D08AE01	-3.99674
D006327	Heart Block	Amodiaquine	DB00613	P01BA06	-3.99596
D006977	Hypertension, Renal	Isoprenaline	DB01064	C01CA02,D08AX05	-3.99569
D006973	Hypertension	Dydrogesterone	DB00378	G03DB01	-3.99405
D001145	Arrhythmia	Aripiprazole	DB01238	N05AX12	-3.99349
D003328	Coronary Thrombosis	Tazobactam	DB01606	J01CG02	-3.993
D006327	Heart Block	Sertindole	DB06144	N05AE03	-3.99084
D006331	Myocardial Disease	Aripiprazole	DB01238	N05AX12	-3.99022
D006327	Heart Block	Disopyramide	DB00280	C01BA03	-3.98923
D006332	Cardiomegaly	Sertindole	DB06144	N05AE03	-3.98775
D003330	Coronary Vessel Anomalies	Thalidomide	DB01041	L04AX02	-3.98729
D006332	Cardiomegaly	Prazosin	DB00457	C02CA01	-3.98705
D002318	Cardiovascular Diseases	Methantheline	DB00940	A03AB07	-3.98612
D050197	Atherosclerosis	Meclofenamic acid	DB00939	M01AG04,M02AA18	-3.98514
D006333	Heart failure	Terazosin	DB01162	G04CA03	-3.98261
D018376	Cardiovascular Abnormalities	Menadione	DB00170	B02BA02	-3.9817
D006977	Hypertension, Renal	Promethazine	DB01069	D04AA10,R06AD02,R06AD05	-3.98157
D050197	Atherosclerosis	Tolazoline	DB00797	C04AB02,M02AX02	-3.98092
D006977	Hypertension, Renal	Acetophenazine	DB01063	N05AB07	-3.97862
D006332	Cardiomegaly	Propericiazine	DB01608	N05AC01	-3.97697
D006976	Hypertension, Pulmonary	Argatroban	DB00278	B01AE03	-3.97465
D006976	Hypertension, Pulmonary	Ximelagatran	DB04898	B01AE05	-3.97465
D006976	Hypertension, Pulmonary	Dabigatran etexilate	DB06695	B01AE07	-3.97465
D002318	Cardiovascular Diseases	Tolmetin	DB00500	M01AB03,M02AA21	-3.97425
D003324	Coronary artery disease	Aminosalicylic Acid	DB00233	J04AA01	-3.973
D006331	Myocardial Disease	Nicardipine	DB00622	C08CA04	-3.96871
D006331	Myocardial Disease	Diethylcarbamazine	DB00711	P02CB02	-3.96731
D001145	Arrhythmia	Bopindolol	DB08807	C07AA17	-3.9665
D002318	Cardiovascular Diseases	Furosemide	DB00695	C03CA01	-3.96547
D006331	Myocardial Disease	Sulindac	DB00605	M01AB02	-3.96528
D002318	Cardiovascular Diseases	Tolbutamide	DB01124	A10BB03,V04CA01	-3.96371
D002318	Cardiovascular Diseases	Fomepizole	DB01213	V03AB34	-3.96354
D006323	Heart Arrest	Bopindolol	DB08807	C07AA17	-3.96179
D002318	Cardiovascular Diseases	Etodolac	DB00749	M01AB08	-3.96092
D001145	Arrhythmia	Diethylstilbestrol	DB00255	G03CB02,G03CC05,L02AA01	-3.96056
D050197	Atherosclerosis	Propranolol	DB00571	C07AA05	-3.96028
D002318	Cardiovascular Diseases	Irbesartan	DB01029	C09CA04	-3.9573
D009202	Cardiomyopathy	Propafenone	DB01182	C01BC03	-3.95675
D006331	Myocardial Disease	Rosiglitazone	DB00412	A10BG02	-3.95619
D020521	Stroke	Sodium Tetradecyl Sulfate	DB00464	C05BB04	-3.95564
D002340	Carotid Artery Diseases	Chlorhexidine	DB00878	A01AB03,B05CA02,D08AC02,D09AA12,R02AA05,S01AX09,S02AA09,S03AA04,D08AE02	-3.95536
D006327	Heart Block	Flurbiprofen	DB00712	M01AE09,M02AA19,S01BC04	-3.95125
D006331	Myocardial Disease	Terbutaline	DB00871	R03AC03,R03CC03	-3.95054
D006973	Hypertension	Rosiglitazone	DB00412	A10BG02	-3.94955
D006331	Myocardial Disease	Fluspirilene	DB04842	N05AG01	-3.94628
D001145	Arrhythmia	Tasosartan	DB01349	C09CA05	-3.94586
D003324	Coronary artery disease	Miconazole	DB01110	A01AB09,A07AC01,D01AC02,G01AF04,J02AB01,S02AA13	-3.9456
D006331	Myocardial Disease	Danazol	DB01406	G03XA01	-3.94432
D003324	Coronary artery disease	Etoricoxib	DB01628	M01AH05	-3.944
D002318	Cardiovascular Diseases	Pindolol	DB00960	C07AA03,C07AA14,C07AA17	-3.94327
D006331	Myocardial Disease	Daunorubicin	DB00694	L01DB02	-3.94249
D018376	Cardiovascular Abnormalities	Celecoxib	DB00482	L01XX33,M01AH01	-3.94177
D006331	Myocardial Disease	Phenylbutazone	DB00812	M01AA01,M02AA01	-3.94118
D006976	Hypertension, Pulmonary	Dexfenfluramine	DB01191	A08AA04	-3.93835
D006332	Cardiomegaly	Celecoxib	DB00482	L01XX33,M01AH01	-3.93834
D006973	Hypertension	Alprenolol	DB00866	C07AA01	-3.9382
D006323	Heart Arrest	Labetalol	DB00598	C07AG01	-3.93818
D006332	Cardiomegaly	Tasosartan	DB01349	C09CA05	-3.93799
D006331	Myocardial Disease	Galantamine	DB00674	N06DA04	-3.93298
D003324	Coronary artery disease	Diclofenac	DB00586	M01AB05,M02AA15,S01BC03,D11AX18	-3.93166
D002318	Cardiovascular Diseases	Ondansetron	DB00904	A04AA01	-3.93098
D006973	Hypertension	Loratadine	DB00455	R06AX13,R06AX27,C09AA03	-3.92859
D050197	Atherosclerosis	Perhexiline	DB01074	C08EX02	-3.92737
D006973	Hypertension	Probucol	DB01599	C10AX02	-3.92632
D003324	Coronary artery disease	Brimonidine	DB00484	S01EA05	-3.92493
D003324	Coronary artery disease	Lofexidine	DB04948	N07BC04	-3.92493
D002318	Cardiovascular Diseases	Flurbiprofen	DB00712	M01AE09,M02AA19,S01BC04	-3.92398
D002318	Cardiovascular Diseases	Escitalopram	DB01175	N06AB10	-3.92325
D009202	Cardiomyopathy	Amrinone	DB01427	C01CE01	-3.91954
D054144	Heart Failure, Diastolic	Doxepin	DB01142	N06AA12	-3.91887
D006331	Myocardial Disease	Dronabinol	DB00470	A04AD10	-3.91083
D006331	Myocardial Disease	Nabilone	DB00486	A04AD11	-3.91083
D006331	Myocardial Disease	Thioridazine	DB00679	N05AC02	-3.9104
D006331	Myocardial Disease	Apraclonidine	DB00964	S01EA03	-3.90804
D002318	Cardiovascular Diseases	Tacrine	DB00382	N06AA18,N06DA01	-3.90646
D001145	Arrhythmia	Irbesartan	DB01029	C09CA04	-3.90593
D003324	Coronary artery disease	Naphazoline	DB06711	R01AA08	-3.90591
D002318	Cardiovascular Diseases	Ketoprofen	DB01009	M01AE03,M01AE17,M02AA10	-3.90583
D050197	Atherosclerosis	Labetalol	DB00598	C07AG01	-3.9058
[truncated: 20,625 more rows]
